# Supplementary material for: Putative mapping of α-subunits in the human brain: A PET study of GABA A receptor binding
Source: Imaging Neurosci (Camb). 2025 Jan 30;3:imag_a_00464. doi: 10.1162/imag_a_00464 (PMC12319990; doi:10.1162/imag_a_00464)
Supplement: Supplementary Material [file imag_a_00464-supp.zip]

Archive with 13 entries (12 files):
- 1_Supplementary_document.pdf
- 2_Mapping_AHRA_ROIs_to_AHBA_substructures.xlsx
- 3_Supplementary_tables_figures.pdf
- 4_Component_contribution_ROI_statistics/4_Component_contribution_ROI_statistics/
- 4_Component_contribution_ROI_statistics/4_Component_contribution_ROI_statistics/Component_contribution_ROI_statistics.json
- 4_Component_contribution_ROI_statistics/4_Component_contribution_ROI_statistics/Component_contribution_ROI_statistics.tsv
- 4_Component_contribution_ROI_statistics/4_Component_contribution_ROI_statistics/Component_contribution_ROI_statistics.xlsx
- 5_Data_for_comparison_to_gene_expression/5_Data_for_comparison_to_gene_expression/Data_for_comparison_to_gene_expression.json
- 5_Data_for_comparison_to_gene_expression/5_Data_for_comparison_to_gene_expression/Data_for_comparison_to_gene_expression.tsv
- 5_Data_for_comparison_to_gene_expression/5_Data_for_comparison_to_gene_expression/Data_for_comparison_to_gene_expression.xlsx
- 6_Data_for_comparison_to_BZR_density/6_Data_for_comparison_to_BZR_density/Data_for_comparison_to_BZR_density.json
- 6_Data_for_comparison_to_BZR_density/6_Data_for_comparison_to_BZR_density/Data_for_comparison_to_BZR_density.tsv
- 6_Data_for_comparison_to_BZR_density/6_Data_for_comparison_to_BZR_density/Data_for_comparison_to_BZR_density.xlsx
