# Supplementary material for: Putative mapping of α-subunits in the human brain: A PET study of GABA A receptor binding
Source: Imaging Neurosci (Camb). 2025 Jan 30;3:imag_a_00464. doi: 10.1162/imag_a_00464 (PMC12319990; doi:10.1162/imag_a_00464)
Supplement: Supplementary Material [file imag_a_00464-supp.zip › 2_Mapping_AHRA_ROIs_to_AHBA_substructures.xlsx]

## Sheet: Sheet1
Ontogeny	Major region	Color major region	Structure name	Structure acronym	Color structure	AHRA substructure	AHRA substructure abbreviations	AHRA ROIs	Corresponding AHBA substructure acronyms	Bilateral	Surface based
Telencephalon	Cerebral cortex	#f7bc1d	Frontal lobe	FL	#e8cd59	anterior intermediate orbital gyrus	AOrG	ctx-AOrG	AOrG	FALSE	TRUE
Telencephalon	Cerebral cortex	#f7bc1d	Frontal lobe	FL	#e8cd59	frontal operculum	FrO	ctx-FrO	fro	FALSE	TRUE
Telencephalon	Cerebral cortex	#f7bc1d	Frontal lobe	FL	#e8cd59	frontal pole	FP	ctx-FP	FP	FALSE	TRUE
Telencephalon	Cerebral cortex	#f7bc1d	Frontal lobe	FL	#e8cd59	frontomarginal gyrus	FMG	ctx-FMG	FP	FALSE	TRUE
Telencephalon	Cerebral cortex	#f7bc1d	Frontal lobe	FL	#e8cd59	gyrus rectus (straight gyrus)	ReG	ctx-ReG	GRe,PTG	FALSE	TRUE
Telencephalon	Cerebral cortex	#f7bc1d	Frontal lobe	FL	#e8cd59	inferior frontal gyrus, opercular part	IFGop	ctx-IFGop	opIFG,fro	FALSE	TRUE
Telencephalon	Cerebral cortex	#f7bc1d	Frontal lobe	FL	#e8cd59	inferior frontal gyrus, triangular part	IFGtr	ctx-IFGtr	trIFG,orIFG	FALSE	TRUE
Telencephalon	Cerebral cortex	#f7bc1d	Frontal lobe	FL	#e8cd59	rostral gyrus	RoG	ctx-RoG	IRoG	FALSE	TRUE
Telencephalon	Cerebral cortex	#f7bc1d	Frontal lobe	FL	#e8cd59	lateral orbital gyrus	LOrG	ctx-LOrG	LOrG	FALSE	TRUE
Telencephalon	Cerebral cortex	#f7bc1d	Frontal lobe	FL	#e8cd59	medial orbital gyrus	MOrG	ctx-MOrG	MOrG	FALSE	TRUE
Telencephalon	Cerebral cortex	#f7bc1d	Frontal lobe	FL	#e8cd59	middle frontal gyrus	MFG	ctx-MFG	MFG	FALSE	TRUE
Telencephalon	Cerebral cortex	#f7bc1d	Frontal lobe	FL	#e8cd59	lateral olfactory gyrus	LOG	ctx-LOG	OlfA	FALSE	TRUE
Telencephalon	Cerebral cortex	#f7bc1d	Frontal lobe	FL	#e8cd59	paracentral lobule, rostral part	PCLr	ctx-PCLr	PCLa	FALSE	TRUE
Telencephalon	Cerebral cortex	#f7bc1d	Frontal lobe	FL	#e8cd59	subcallosal gyrus (parolfactory gyrus)	SCG	ctx-SCG	PaOG,PTG	FALSE	TRUE
Telencephalon	Cerebral cortex	#f7bc1d	Frontal lobe	FL	#e8cd59	posterior intermediate orbital gyrus	POrG	ctx-POrG	POrG	FALSE	TRUE
Telencephalon	Cerebral cortex	#f7bc1d	Frontal lobe	FL	#e8cd59	precentral gyrus	PrCG	ctx-PrCG	PrG	FALSE	TRUE
Telencephalon	Cerebral cortex	#f7bc1d	Frontal lobe	FL	#e8cd59	paracingulate gyrus	PaCG	ctx-PaCG	SFG,SRoG	FALSE	TRUE
Telencephalon	Cerebral cortex	#f7bc1d	Frontal lobe	FL	#e8cd59	superior frontal gyrus	SFG	ctx-SFG	SFG	FALSE	TRUE
Telencephalon	Cerebral cortex	#f7bc1d	Insula	Ins	#feff61	long insular gyri	LIG	ctx-LIG	LIG	FALSE	TRUE
Telencephalon	Cerebral cortex	#f7bc1d	Insula	Ins	#feff61	limen insula	LI	ctx-LI	SIG	FALSE	TRUE
Telencephalon	Cerebral cortex	#f7bc1d	Insula	Ins	#feff61	short insular gyri	SIG	ctx-SIG	SIG	FALSE	TRUE
Telencephalon	Cerebral cortex	#f7bc1d	Cingulate gyrus	CgG	#7f6233	cingulate gyrus, rostral (anterior) part	CgGr	ctx-CgGr	CgGf,SCG	FALSE	TRUE
Telencephalon	Cerebral cortex	#f7bc1d	Cingulate gyrus	CgG	#7f6233	cingulate gyrus, caudal (posterior) part	CgGc	ctx-CgGc	CgGp,CgGr	FALSE	TRUE
Telencephalon	Cerebral cortex	#f7bc1d	Hippocampal formation	HiF	#ffc466	hippocampal gyrus (formation)	HiF	HiH; HiB; HiT	HiF	FALSE	FALSE
Telencephalon	Cerebral cortex	#f7bc1d	Hippocampal formation	HiF	#ffc466	cingulo-parahippocampal isthmus	IsCPH	ctx-IsCPH	PrS,PaS	FALSE	TRUE
Telencephalon	Cerebral cortex	#f7bc1d	Parahippocampal gyrus	PHG	#bf934c	parahippocampal gyrus	PHG	ctx-APH; ctx-PPH	PHG	FALSE	TRUE
Telencephalon	Cerebral cortex	#f7bc1d	Occipital lobe	OL	#e88551	cuneus	Cun	ctx-Cun	Cun	FALSE	TRUE
Telencephalon	Cerebral cortex	#f7bc1d	Occipital lobe	OL	#e88551	inferior occipital gyrus	IOG	ctx-IOG	IOG	FALSE	TRUE
Telencephalon	Cerebral cortex	#f7bc1d	Occipital lobe	OL	#e88551	lingual gyrus	LiG	ctx-LiG	LiG	FALSE	TRUE
Telencephalon	Cerebral cortex	#f7bc1d	Occipital lobe	OL	#e88551	occipital pole	OP	ctx-OP	OP	FALSE	TRUE
Telencephalon	Cerebral cortex	#f7bc1d	Occipital lobe	OL	#e88551	occipitotemporal (fusiform) gyrus, occipital part	FuGo	ctx-FuGo	OTG	FALSE	TRUE
Telencephalon	Cerebral cortex	#f7bc1d	Occipital lobe	OL	#e88551	superior occipital gyrus	SOG	ctx-SOG	SOG	FALSE	TRUE
Telencephalon	Cerebral cortex	#f7bc1d	Parietal lobe	PL	#ff6c62	angular gyrus	AnG	ctx-AnG	AnG	FALSE	TRUE
Telencephalon	Cerebral cortex	#f7bc1d	Parietal lobe	PL	#ff6c62	supramarginal gyrus	SMG	ctx-SMG	SMG	FALSE	TRUE
Telencephalon	Cerebral cortex	#f7bc1d	Parietal lobe	PL	#ff6c62	paracentral lobule, caudal part	PCLc	ctx-PCLc	PCLp	FALSE	TRUE
Telencephalon	Cerebral cortex	#f7bc1d	Parietal lobe	PL	#ff6c62	parietal operculum	PaO	ctx-PaO	PoG,SMG	FALSE	TRUE
Telencephalon	Cerebral cortex	#f7bc1d	Parietal lobe	PL	#ff6c62	postcentral gyrus	PoCG	ctx-PoCG	PoG	FALSE	TRUE
Telencephalon	Cerebral cortex	#f7bc1d	Parietal lobe	PL	#ff6c62	precuneus	PrCun	ctx-PrCun	PCu	FALSE	TRUE
Telencephalon	Cerebral cortex	#f7bc1d	Parietal lobe	PL	#ff6c62	supraparietal lobule	SPL	ctx-SPL	SPL	FALSE	TRUE
Telencephalon	Cerebral cortex	#f7bc1d	Temporal lobe	TL	#ff937f	perirhinal gyrus ( rostral part of FuGt)	PRG	ctx-PRG	FuG	FALSE	TRUE
Telencephalon	Cerebral cortex	#f7bc1d	Temporal lobe	TL	#ff937f	occipitotemporal (fusiform) gyrus, temporal part	FuGt	ctx-FuGt	FuG,OTG	FALSE	TRUE
Telencephalon	Cerebral cortex	#f7bc1d	Temporal lobe	TL	#ff937f	transverse temporal gyrus (Heschl's gyrus)	TTG	ctx-TTG	HG,TG	FALSE	TRUE
Telencephalon	Cerebral cortex	#f7bc1d	Temporal lobe	TL	#ff937f	inferior temporal gyrus	ITG	ctx-ITG	ITG	FALSE	TRUE
Telencephalon	Cerebral cortex	#f7bc1d	Temporal lobe	TL	#ff937f	middle temporal gyrus	MTG	ctx-MTG	MTG	FALSE	TRUE
Telencephalon	Cerebral cortex	#f7bc1d	Temporal lobe	TL	#ff937f	planum polare	PLP	ctx-PLP	PLP	FALSE	TRUE
Telencephalon	Cerebral cortex	#f7bc1d	Temporal lobe	TL	#ff937f	planum temporale	PLT	ctx-PLT	PLT	FALSE	TRUE
Telencephalon	Cerebral cortex	#f7bc1d	Temporal lobe	TL	#ff937f	superior temporal gyrus	STG	ctx-STG	STG	FALSE	TRUE
Telencephalon	Cerebral cortex	#f7bc1d	Temporal lobe	TL	#ff937f	temporal pole	TP	ctx-TP	TP	FALSE	TRUE
Telencephalon	Cerebral nuclei	#713796	Amygdala	Amg	#ff60de	amygdaloid complex [remainder]	AMY	AMY	Amg	FALSE	FALSE
Telencephalon	Cerebral nuclei	#713796	Amygdala	Amg	#ff60de	amygdalohippocampal area	AHA	AHA	ATZ	FALSE	FALSE
Telencephalon	Cerebral nuclei	#713796	Amygdala	Amg	#ff60de	anterior amygdaloid area	AAA	AAA	AAA	FALSE	FALSE
Telencephalon	Cerebral nuclei	#713796	Amygdala	Amg	#ff60de	basolateral nucleus (basal nucleus)	BL	BL	BLA	FALSE	FALSE
Telencephalon	Cerebral nuclei	#713796	Amygdala	Amg	#ff60de	basomedial nucleus (accessory basal nucleus)	BM	BM	BMA	FALSE	FALSE
Telencephalon	Cerebral nuclei	#713796	Amygdala	Amg	#ff60de	central nuclear group	CEN	CEN	CeA	FALSE	FALSE
Telencephalon	Cerebral nuclei	#713796	Amygdala	Amg	#ff60de	corticomedial nuclear group	CMN	CoA; CoP; Me	COMA	FALSE	FALSE
Telencephalon	Cerebral nuclei	#713796	Amygdala	Amg	#ff60de	lateral nucleus	La	La	LA	FALSE	FALSE
Telencephalon	Cerebral nuclei	#713796	Basal forebrain	BF	#d168ff	basal forebrain	BF	BF	BF	FALSE	FALSE
Telencephalon	Cerebral nuclei	#713796	Basal forebrain	BF	#d168ff	septal nuclei	SEP	SEP	SptN	FALSE	FALSE
Telencephalon	Cerebral nuclei	#713796	Basal forebrain	BF	#d168ff	bed nucleus of stria terminalis	BNST	BNST	BST	FALSE	FALSE
Telencephalon	Cerebral nuclei	#713796	Globus pallidus	GP	#9c53e8	external segment of globus pallidus	GPe	GPe	GPe	FALSE	FALSE
Telencephalon	Cerebral nuclei	#713796	Globus pallidus	GP	#9c53e8	internal segment of globus pallidus	GPi	GPi	GPi	FALSE	FALSE
Telencephalon	Cerebral nuclei	#713796	Striatum	Str	#895bff	body of caudate	CaB	CaB	BCd	FALSE	FALSE
Telencephalon	Cerebral nuclei	#713796	Striatum	Str	#895bff	head of caudate	CaH	CaH	HCd	FALSE	FALSE
Telencephalon	Cerebral nuclei	#713796	Striatum	Str	#895bff	tail of caudate	CaT	CaT	TCd	FALSE	FALSE
Telencephalon	Cerebral nuclei	#713796	Striatum	Str	#895bff	nucleus accumbens	NAC	NAC	Acb	FALSE	FALSE
Telencephalon	Cerebral nuclei	#713796	Striatum	Str	#895bff	posteroventral putamen	PuPV	PuPV	Pu	FALSE	FALSE
Telencephalon	Cerebral nuclei	#713796	Striatum	Str	#895bff	putamen	Pu	Pu	Pu	FALSE	FALSE
Telencephalon	Cerebral nuclei	#713796	Claustrum	Cl	#c0a7ff	claustrum	Cla	Cla	Cl	FALSE	FALSE
Diencephalon	Hypothalamus	#b9e77e	Hypothalamus	Hy	#7fff90	hypothalamus	HTH	HTH; HTHpo; HTHso; HTHtub; HTHma	Hy	FALSE	FALSE
Diencephalon	Subthalamus	#c0dd3b	Subthalamus	SbT	#92ff5d	subthalamic nucleus	STH	STH	Sb	FALSE	FALSE
Diencephalon	Thalamus	#bc912c	Dorsal thalamus	DT	#a9e855	anterior nuclear complex of thalamus	ANC	ANC	DTA	FALSE	FALSE
Diencephalon	Thalamus	#bc912c	Dorsal thalamus	DT	#a9e855	lateral dorsal nucleus of thalamus	LD	LD	LD	FALSE	FALSE
Diencephalon	Thalamus	#bc912c	Dorsal thalamus	DT	#a9e855	posterior group of intralaminar nuclei	PILN	CM; Pf	ILc	FALSE	FALSE
Diencephalon	Thalamus	#bc912c	Dorsal thalamus	DT	#a9e855	dorsal lateral geniculate nucleus	DLG	DLG	LGd	FALSE	FALSE
Diencephalon	Thalamus	#bc912c	Dorsal thalamus	DT	#a9e855	dorsal group of lateral nucleus	DLN	LP; Pul	DTLd	FALSE	FALSE
Diencephalon	Thalamus	#bc912c	Dorsal thalamus	DT	#a9e855	ventral group of lateral nucleus	VLN	VA; VL; VPL; VPM	DTLv	FALSE	FALSE
Diencephalon	Thalamus	#bc912c	Dorsal thalamus	DT	#a9e855	medial geniculate nuclei	MG	MG	MG	FALSE	FALSE
Diencephalon	Thalamus	#bc912c	Dorsal thalamus	DT	#a9e855	medial nuclear complex of thalamus	MNC	MD; Re	DTM	FALSE	FALSE
Diencephalon	Thalamus	#bc912c	Ventral thalamus	VT	#e2ff5d	zona incerta	ZI	ZI	ZI	FALSE	FALSE
Diencephalon	Thalamus	#bc912c	Ventral thalamus	VT	#e2ff5d	thalamus [remainder]	THM	THM	TH	FALSE	FALSE
Diencephalon	Epithalamus	#bc912c	Epithalamus	ET	#7ae872	habenular nuclei	HN	HN	Hb	FALSE	FALSE
Diencephalon	Epithalamus	#bc912c	Epithalamus	ET	#7ae872	midline nuclear complex	MiN	MiN	Pa	TRUE	FALSE
Diencephalon	Epithalamus	#bc912c	Epithalamus	ET	#7ae872	pineal body	Pin	Pin	PIN	TRUE	FALSE
Mesencephalon	Mesencephalon	#fbd769	Mesencephalon	MES	#0e7911	inferior colliculus	IC	IC	IC	FALSE	FALSE
Mesencephalon	Mesencephalon	#fbd769	Mesencephalon	MES	#0e7911	superior colliculus	SC	SC	SC	FALSE	FALSE
Mesencephalon	Mesencephalon	#fbd769	Mesencephalon	MES	#0e7911	midbrain tegmentum [remainder]	MTg	MTg	MTg	FALSE	FALSE
Mesencephalon	Mesencephalon	#fbd769	Mesencephalon	MES	#0e7911	red nucleus	RN	RN	RN	FALSE	FALSE
Mesencephalon	Mesencephalon	#fbd769	Mesencephalon	MES	#0e7911	substantia nigra	SN	SN	SN	FALSE	FALSE
Mesencephalon	Mesencephalon	#fbd769	Mesencephalon	MES	#0e7911	pretectal region	PTR	PTR	PTec	FALSE	FALSE
Metencephalon	Cerebellar cortex	#8cd2df	Vermis	CbCx: Ve	#00d5e8	cerebellar vermis	CBV	CBV	Ve	FALSE	FALSE
Metencephalon	Cerebellar cortex	#8cd2df	Cerebellar hemispheres	CbCx: CbH	#00d5e8	paravermis of cerebellum	CBPV	CBPV	PV-Crus I,PV-Crus II,PV-I-II,PV-III,PV-IV,PV-IX,PV-V,PV-VI,PV-VIIB,PV-VIIIA,PV-VIIIB,PV-X	FALSE	FALSE
Metencephalon	Cerebellar cortex	#8cd2df	Cerebellar hemispheres	CbH	#00d5e8	lateral hemisphere of cerebellum	CBL	CBL	He-Crus I,He-Crus II,He-I-II,He-III,He-IV,He-IX,He-V,He-VI,He-VIIB,He-VIIIA,He-VIIIB,He-X	FALSE	FALSE
Metencephalon	Cerebellar nuclei	#8cd2df	Cerebellar nuclei	CbN	#06caff	cerebellar deep nuclei	CbDN	CbDN	CbN	FALSE	FALSE
Metencephalon	Pons	#93c953	Basal part of pons	Bpons	#00e8bb	basilar part of pons	PnBa	PnBa	Bpons	TRUE	FALSE
Metencephalon	Pons	#93c953	Pontine tegmentum	PTg	#00ffaa	pontine tegmentum	PnTg	PnTg	PTg	TRUE	FALSE
Myelencephalon	Myelencephalon	#4367b4	Myelencephalon	MY	#1f67cc	tegmentum of medulla oblongata	MoTg	MoTg	MY	TRUE	FALSE
Myelencephalon	Myelencephalon	#4367b4	Myelencephalon	MY	#1f67cc	pyramidal part of medulla oblongata	MoPy	MoPy	Arc	FALSE	FALSE
Myelencephalon	Myelencephalon	#4367b4	Myelencephalon	MY	#1f67cc	inferior olive	IO	IO	IO	FALSE	FALSE
