# Supplementary material for: Putative mapping of α-subunits in the human brain: A PET study of GABA A receptor binding
Source: Imaging Neurosci (Camb). 2025 Jan 30;3:imag_a_00464. doi: 10.1162/imag_a_00464 (PMC12319990; doi:10.1162/imag_a_00464)
Supplement: Supplementary Material [file imag_a_00464-supp.zip › 4_Component_contribution_ROI_statistics/4_Component_contribution_ROI_statistics/Component_contribution_ROI_statistics.json]

{
  "atlas": {
    "LongName": "Atlas",
    "Description": "The source brain atlas for the ROIs",
    "Levels": {
      "DK": {
        "Label": "Desikan-Killiany cortical atlas & FreeSurfer subcortical segmentation (v. 7.2.0)",
        "TermURL": [
          "https://doi.org/10.1016/j.neuroimage.2006.01.021",
          "https://doi.org/10.1016/S0896-6273(02)00569-X"
        ]
      },
      "AHRA": {
        "Label": "Allen Human Reference Atlas – 3D, 2020",
        "TermURL": [
          "https://doi.org/10.1002/cne.24080",
          "https://community.brain-map.org/t/allen-human-reference-atlas-3d-2020-new/405",
          "RRID:SCR_017764",
          "http://download.alleninstitute.org/informatics-archive/allen_human_reference_atlas_3d_2020/version_1/"
        ]
      }
    },
    "Units": ""
  },
  "roi": {
    "LongName": "Region of interest (ROI)",
    "Description": "Region of interest (ROI)",
    "Units": ""
  },
  "surface_based": {
    "LongName": "Surface-based ROI",
    "Description": "Surface-based ROI",
    "Levels": {
      "0": "no",
      "1": "yes"
    },
    "Units": ""
  },
  "n_elements": {
    "LongName": "Number of elements",
    "Description": "Number of elements (surfels or voxels)",
    "Units": ""
  },
  "frac_contrib_c1": {
    "LongName": "Fractional contribution of component 1",
    "Description": "Fractional contribution of component 1 (NN interpolation)",
    "Units": "%"
  },
  "frac_contrib_c2": {
    "LongName": "Fractional contribution of component 2",
    "Description": "Fractional contribution of component 2 (NN interpolation)",
    "Units": "%"
  },
  "frac_contrib_c3": {
    "LongName": "Fractional contribution of component 3",
    "Description": "Fractional contribution of component 3 (NN interpolation)",
    "Units": "%"
  },
  "abs_contrib_binding_c1": {
    "LongName": "Absolute contribution of component 1 (flumazenil binding)",
    "Description": "Absolute contribution of component 1 (flumazenil binding) (linear interpolation)",
    "Units": "BP_ND"
  },
  "abs_contrib_binding_c2": {
    "LongName": "Absolute contribution of component 2 (flumazenil binding)",
    "Description": "Absolute contribution of component 2 (flumazenil binding) (linear interpolation)",
    "Units": "BP_ND"
  },
  "abs_contrib_binding_c3": {
    "LongName": "Absolute contribution of component 3 (flumazenil binding)",
    "Description": "Absolute contribution of component 3 (flumazenil binding) (linear interpolation)",
    "Units": "BP_ND"
  },
  "abs_contrib_density_c1": {
    "LongName": "Absolute contribution of component 1 (BZR density)",
    "Description": "Absolute contribution of component 1 (BZR density) (linear interpolation)",
    "Units": "Bmax (pmol/ml)"
  },
  "abs_contrib_density_c2": {
    "LongName": "Absolute contribution of component 2 (BZR density)",
    "Description": "Absolute contribution of component 2 (BZR density) (linear interpolation)",
    "Units": "Bmax (pmol/ml)"
  },
  "abs_contrib_density_c3": {
    "LongName": "Absolute contribution of component 3 (BZR density)",
    "Description": "Absolute contribution of component 3 (BZR density) (linear interpolation)",
    "Units": "Bmax (pmol/ml)"
  },
  "flumazenil_binding": {
    "LongName": "Flumazenil binding",
    "Description": "Flumazenil binding",
    "Units": "BP_ND"
  },
  "BZR_density": {
    "LongName": "BZR density",
    "Description": "BZR density",
    "Units": "Bmax (pmol/ml)"
  }
}
