# Supplementary material for: Putative mapping of α-subunits in the human brain: A PET study of GABA A receptor binding
Source: Imaging Neurosci (Camb). 2025 Jan 30;3:imag_a_00464. doi: 10.1162/imag_a_00464 (PMC12319990; doi:10.1162/imag_a_00464)
Supplement: Supplementary Material [file imag_a_00464-supp.zip › 4_Component_contribution_ROI_statistics/4_Component_contribution_ROI_statistics/Component_contribution_ROI_statistics.tsv]

atlas	roi	surface_based	n_elements	frac_contrib_c1	frac_contrib_c2	frac_contrib_c3	abs_contrib_binding_c1	abs_contrib_binding_c2	abs_contrib_binding_c3	abs_contrib_density_c1	abs_contrib_density_c2	abs_contrib_density_c3	flumazenil_binding	BZR_density
DK	L_ctx-caudalanteriorcingulate	1	904	36.7064095809396	3.04796344354446	60.245626846246	1.54899064791018	0.134822879939933	2.46243303282335	280.83062861451	23.8951344784945	452.596807226671	4.14624656067346	757.322570319675
DK	R_ctx-caudalanteriorcingulate	1	998	31.7784479621631	2.14367597445555	66.0778756743681	1.26383091725982	0.0753090966634167	2.46312932965751	230.868995792402	13.6594382795516	467.299710443837	3.80226934358074	711.828144515791
DK	ctx-caudalanteriorcingulate	1	1902	34.1206547462714	2.57347401444313	63.3058709737254	1.39936424875715	0.103595353278543	2.46279838731362	254.615218753068	18.5243538231081	460.311579787518	3.96575798934931	733.451152363694
DK	L_ctx-caudalmiddlefrontal	1	4257	63.6517683642555	12.5240522229618	23.8241786522179	3.59689973603119	0.715317901448798	1.34602788382638	608.667105174944	120.860207401533	227.772240697651	5.65824552130637	957.299553274128
DK	R_ctx-caudalmiddlefrontal	1	3191	64.9039590931805	11.5028822611899	23.593158412301	3.50263292450996	0.633770628085085	1.27719880099283	598.853038925319	107.87291559944	218.217092577995	5.41360235358788	924.943047102754
DK	ctx-caudalmiddlefrontal	1	7448	64.1882534093683	12.0865450602317	23.7252009957229	3.55651233061172	0.680380018889237	1.31653894675309	604.462394460316	115.295968929396	223.678460132423	5.55343129625405	943.436823522134
DK	L_ctx-cuneus	1	2222	74.2608499260876	16.1655536384651	9.5735967420008	4.29462875910003	0.9407624933872	0.539129032879987	723.152582314506	158.270651198421	91.254818982417	5.77452028536722	972.678052495344
DK	R_ctx-cuneus	1	2291	74.5225651215279	15.3285460807204	10.1488886897296	4.40643927219496	0.899410239399286	0.589665727007732	738.559270917875	150.817806129006	99.3037693385004	5.89551523860198	988.680846385381
DK	ctx-cuneus	1	4513	74.3937082271631	15.740651286417	9.86564058251638	4.35138876031884	0.919770245683608	0.564783711862186	730.973704315463	154.487254776079	95.3408250240273	5.83594271786463	980.801784115569
DK	L_ctx-entorhinal	1	713	23.6684015014563	26.116840610005	50.2147577721808	0.996535236253645	1.11774599573315	2.09993811860827	181.177501833623	202.779067275568	382.356081198843	4.21421935059506	766.312650308034
DK	R_ctx-entorhinal	1	608	25.0153340744345	26.2681819890675	48.716483737293	0.982868149190357	1.04300492619605	1.92262111427753	181.921071780355	193.073946061887	356.172823604785	3.94849418966394	731.167841447027
DK	ctx-entorhinal	1	1321	24.2883371595719	26.1864965967347	49.5251660892045	0.990244858559111	1.0833458668319	2.01832665862864	181.519735389727	198.312213605683	370.30504363852	4.09191738401965	750.136992633929
DK	L_ctx-fusiform	1	4673	52.9902899330085	27.2898353068088	19.7198744493916	2.68424462478727	1.35167908086885	0.985270867780964	465.902318038957	235.773784450512	171.367091751809	5.02119457343708	873.043194241278
DK	R_ctx-fusiform	1	4869	53.8153484957153	27.0955329972583	19.0891187266411	2.59789933999673	1.30916050356207	0.900043746288695	455.867469701416	230.116658412693	158.743392821064	4.80710358984749	844.727520935173
DK	ctx-fusiform	1	9542	53.4112928822665	27.1906885927864	19.3980184848063	2.64018518319797	1.32998311011778	0.94178199180676	460.781832128719	232.887120577305	164.925592056379	4.9119502851225	858.594544762403
DK	L_ctx-inferiorparietal	1	6213	63.1829155811879	19.8675066060573	16.9495775331607	3.36562436655027	1.0692076466902	0.905728338669123	577.053398998045	183.145909428961	155.083204006009	5.3405603519096	915.282512433015
DK	R_ctx-inferiorparietal	1	8017	63.5627743370206	18.2826574481573	18.1545684949945	3.31916753422282	0.964729335832376	0.953680934328472	571.600580501663	166.018749617721	164.042709970587	5.23757780438366	901.662040089972
DK	ctx-inferiorparietal	1	14230	63.3969231458759	18.9746228605278	17.6284540293674	3.33945118139432	1.01034590261802	0.93274421775563	573.981350798081	173.496686645636	160.130875075441	5.28254130176797	907.608912519159
DK	L_ctx-inferiortemporal	1	5661	50.6499219691242	27.5817394371147	21.7683385716923	2.48571091956668	1.33904515298679	1.05741283816618	434.68429484567	234.722540085359	185.248825306396	4.88216891071965	854.655660237425
DK	R_ctx-inferiortemporal	1	4811	50.7576083772224	26.3700818387121	22.8723097991309	2.46659207247419	1.26263194322289	1.10391368347291	432.280289175208	221.903496805087	193.987006198738	4.83313769916999	848.170792179032
DK	ctx-inferiortemporal	1	10472	50.6993947832342	27.025085053433	22.275520158324	2.47692742325633	1.30393973356604	1.07877605118859	433.579857175636	228.833271825104	189.263281787781	4.85964320801096	851.676410788521
DK	L_ctx-isthmuscingulate	1	1332	62.0198966923419	18.6091084125041	19.3709948499639	2.77188543027809	0.815988924681536	0.790759917773731	498.024654714911	146.867151122909	143.166362972947	4.37863427273336	788.058168810767
DK	R_ctx-isthmuscingulate	1	1363	61.070069201799	21.4845148325841	17.4454168157375	2.62757033135903	0.871132805610044	0.757855734773532	475.425363933874	160.124887204398	136.362225158199	4.25655887174261	771.91247629647
DK	ctx-isthmuscingulate	1	2695	61.5395201173475	20.0633492104889	18.3971310797782	2.69889786819027	0.843878019191947	0.774118581436339	486.595031956264	153.572269593807	139.725160805414	4.31689446881856	779.892462355485
DK	L_ctx-lateraloccipital	1	8159	69.5319718792094	23.0268195869146	7.44120896594807	3.86521478078575	1.28164331741172	0.404006832097824	656.405779122634	217.848878016322	68.8427388415461	5.5508649302953	943.097395980502
DK	R_ctx-lateraloccipital	1	8086	69.525544999939	23.9211539552261	6.55330093648361	3.76113697213464	1.29360451169483	0.344594915800305	642.841832144202	221.089025943255	59.1253741906706	5.39933639962978	923.056232278128
DK	ctx-lateraloccipital	1	16245	69.5287728797769	23.4719773402028	6.99924994309491	3.81340972318323	1.28759703960152	0.374434363327018	649.654281722351	219.461671869026	64.0058899300669	5.47544112611177	933.121843521444
DK	L_ctx-lateralorbitofrontal	1	3710	55.5035596287154	20.0886495510523	24.4077908636746	2.89458625515838	1.05045801293496	1.27391571349532	498.923346539521	181.006533766178	219.269767115508	5.21895998158866	899.199647421207
DK	R_ctx-lateralorbitofrontal	1	3777	52.8272967092379	20.481330991391	26.6913721179533	2.6234309508714	0.971118471839928	1.28620592329768	457.53753994191	171.627917397044	225.303244969755	4.88075534600902	854.468702308709
DK	ctx-lateralorbitofrontal	1	7487	54.1534534384033	20.2867472938277	25.5597991977751	2.75779533966594	1.01043324377296	1.28011580998571	478.045265663446	176.275261691086	222.313502370682	5.0483443934246	876.634029725214
DK	L_ctx-lingual	1	4224	71.252389648647	23.1265435893879	5.62106733932821	4.07329206402893	1.28958320260669	0.318934575098562	687.440177195	219.164010015401	53.8119825870857	5.68180984173418	960.416169797487
DK	R_ctx-lingual	1	4661	70.956006035992	22.6695463016447	6.37444742085167	4.03189995838219	1.238744844799	0.362389342912337	681.530404674217	211.043878086747	61.3908127247256	5.63303414609354	953.96509548569
DK	ctx-lingual	1	8885	71.0969091738485	22.8868064641013	6.01628450983816	4.05157809617081	1.26291380634989	0.34173059904679	684.339957755566	214.904253693571	57.7877763148898	5.65622250156749	957.031987764027
DK	L_ctx-medialorbitofrontal	1	2979	46.0606140797472	19.0144822889287	34.9249039771934	2.32470160713729	0.919745850382412	1.72762849245667	403.997427449606	161.115309031468	301.434029329779	4.97207594997637	866.546765810853
DK	R_ctx-medialorbitofrontal	1	3009	45.0346102963337	16.2540277989056	38.7113617300868	2.29510524459914	0.812479265392566	1.94102645365056	397.908434745203	141.447357893058	337.313493035805	5.04861096364227	876.669285674066
DK	ctx-medialorbitofrontal	1	5988	45.5450420382824	17.6273400777598	36.8276179682516	2.3098292866835	0.865843854017274	1.83486203708466	400.937678109668	151.232065047588	319.46363959889	5.01053517778543	871.633382756145
DK	L_ctx-middletemporal	1	4692	53.0310837029394	21.7896717946344	25.1792441587212	2.79779445294224	1.1404190219094	1.31918147790666	480.636893361019	196.363274841764	227.28288835719	5.2573949527583	904.283056559973
DK	R_ctx-middletemporal	1	4835	51.3027691483128	24.9208154696097	23.7764151901592	2.65429856395031	1.26680383438162	1.21745830662125	458.372549422697	219.376718021302	210.816771750859	5.13856070495317	888.566039194858
DK	ctx-middletemporal	1	9527	52.1539554493843	23.3787428210336	24.4673014629096	2.72496957383276	1.20455994437221	1.2675564613049	469.337627806092	208.042711996489	218.926252082223	5.19708597950987	896.306591884805
DK	L_ctx-parahippocampal	1	1076	36.3868074541198	27.0065792183007	36.6066133807583	1.58178450211495	1.18445426915326	1.52053698786572	285.500841516544	213.09247529551	277.315645359706	4.28677575913393	775.90896217176
DK	R_ctx-parahippocampal	1	1072	37.8408555148253	27.1520010579878	35.0071440259022	1.58769351327375	1.1470314080813	1.40334377340528	289.148144423072	209.041510411163	258.051309585571	4.13806869476033	756.240964419806
DK	ctx-parahippocampal	1	2148	37.1124776222186	27.0791547360589	35.8083679671616	1.58473350582176	1.16577768299444	1.46204949908472	287.321096970826	211.07076470146	267.701414470566	4.21256068790092	766.093276142852
DK	L_ctx-paracentral	1	2346	68.7844147027708	11.0019798470424	20.2136061986287	3.13085963719946	0.499724038154642	0.914846194420528	558.064921854707	88.8521272982633	163.201506241508	4.54542986977463	810.118555394478
DK	R_ctx-paracentral	1	2729	67.1600814349663	13.2773682832631	19.5625501690701	3.01693814479636	0.603355115807157	0.87753080861959	539.170644389006	107.848364360693	156.803202409978	4.49782406922311	803.822211159678
DK	ctx-paracentral	1	5075	67.9109554933445	12.2255335499875	19.8635112420444	3.06960017852595	0.555449991044044	0.894780443119885	547.904826642116	99.067049651637	159.760920792002	4.51983061268988	806.732797085755
DK	L_ctx-parsopercularis	1	2444	59.785718914725	16.744663875739	23.4696170366727	3.45568533263698	0.970958819914664	1.34969619153077	581.998104289003	163.522689728807	227.39798005474	5.77634034408241	972.91877407255
DK	R_ctx-parsopercularis	1	1850	58.2261383159741	18.9778270355431	22.7960339138959	3.18246590859181	1.04447567467754	1.24170827627182	542.773078514305	177.792788576693	211.657762595512	5.46864985954117	932.22362968651
DK	ctx-parsopercularis	1	4294	59.1137990014299	17.7067858705312	23.1794147131662	3.33797319139721	1.00263236004306	1.30317135612577	565.098640459662	169.670729521213	220.616563590005	5.64377690756604	955.38593357088
DK	L_ctx-parsorbitalis	1	941	59.6110169697517	15.1460798458136	25.2429030587645	3.4077890190384	0.875123867573064	1.42603721305744	575.489874131368	147.773545345262	240.74232075901	5.7089500996689	964.00574023564
DK	R_ctx-parsorbitalis	1	1256	61.6991579304835	14.3480029387079	23.9528385469109	3.41531695453984	0.788221814402729	1.32030963997363	580.985257822996	134.081041539551	224.457890747459	5.52384840891619	939.524190110006
DK	ctx-parsorbitalis	1	2197	60.8047834907709	14.6898283231351	24.5053877984604	3.41209265444568	0.825442948691889	1.36559395780333	578.631522705189	139.945696105401	231.432696683221	5.60312956094091	950.009915493812
DK	L_ctx-parstriangularis	1	1852	60.168984250425	16.9424171432306	22.8885988504274	3.45628111357308	0.963768679045189	1.32174646970263	582.958713852819	162.660831381384	222.730427917085	5.7417962623209	968.349973151287
DK	R_ctx-parstriangularis	1	2167	60.4054502391243	16.3619211519925	23.2326289134252	3.35869390963408	0.905859743594353	1.2874217729278	570.577002412227	154.006002580179	218.661264212714	5.55197542615623	943.244269205119
DK	ctx-parstriangularis	1	4019	60.2964840756331	16.6294201755737	23.074096025475	3.40366318101876	0.932544826563984	1.3032389758208	576.282633063626	157.994244167596	220.536380206865	5.63944698340355	954.813257438088
DK	L_ctx-pericalcarine	1	2005	79.9632017330636	16.3685816733914	3.66821703545173	5.30744533871772	1.08325698227062	0.24331815592652	869.200331081476	177.427798728277	39.727418247824	6.63402047691486	1086.35554805758
DK	R_ctx-pericalcarine	1	2169	79.6687889187058	17.2562970503952	3.07491435642312	5.33540523035727	1.1576584548981	0.195662066790596	872.403536088239	189.369760987285	31.8175702230097	6.68872575204597	1093.59086729853
DK	ctx-pericalcarine	1	4174	79.8102114612998	16.8298789069135	3.35991001321573	5.32197456846525	1.12191936706434	0.218553887278744	870.864861905546	183.633384770392	35.6171019167693	6.66244782280834	1090.11534859271
DK	L_ctx-postcentral	1	7562	70.4512723636703	13.2681272958431	16.280600833691	3.48557983542586	0.672867242954257	0.811889536479767	608.314035580607	116.767713862087	141.234971265129	4.97033661485988	866.316720707823
DK	R_ctx-postcentral	1	6574	68.7574270194448	17.0929421166478	14.1496310144853	3.25285235476196	0.825315699188496	0.682969133652676	573.922138582003	144.892427908866	119.833437834897	4.76113718760314	838.648004325766
DK	ctx-postcentral	1	14136	69.6635432116514	15.0468718227227	15.2895852994905	3.377349044687	0.743763971256739	0.751934617960717	592.319954449535	129.847217975239	131.282107599995	4.87304763390446	853.449280024769
DK	L_ctx-posteriorcingulate	1	1972	59.5707804578797	8.43678765869218	31.9924320371833	2.71945636340135	0.399164408043041	1.46994746666832	484.094275136023	70.5640201151945	261.16573986804	4.58856823811272	815.824035119258
DK	R_ctx-posteriorcingulate	1	1771	57.0552493611814	9.89923027509067	33.0455198250269	2.57285720015703	0.486658925615606	1.47108379248708	459.013307193388	85.0789480424075	264.064890102772	4.53059991825972	808.157145338567
DK	ctx-posteriorcingulate	1	3743	58.3805572219052	9.12874220681981	32.4907003973946	2.6500929869371	0.440562428513522	1.47048511909286	472.22721816931	77.4317565189066	262.537472453055	4.56114053454348	812.196447141271
DK	L_ctx-precentral	1	8743	67.5162374829586	12.0983327662905	20.3854300962437	3.30840365610992	0.619027813275174	1.02504785980143	578.661106720896	107.034978236276	178.258831030715	4.95247932918652	863.954915987886
DK	R_ctx-precentral	1	8301	67.3202852493395	13.3451259396562	19.3345886732983	3.1157741655486	0.66013552252741	0.925903859249498	552.67199668797	115.300845467627	162.829017500377	4.70181354732551	830.801859655974
DK	ctx-precentral	1	17044	67.4208021689905	12.7055628843443	19.873635056824	3.21458662952288	0.639048647263839	0.976761404240434	566.003537935205	111.060732982078	170.743994013856	4.83039668102715	847.808264931139
DK	L_ctx-precuneus	1	5695	69.1812034339001	14.6125579213552	16.2062385082664	3.55282224415686	0.74914155394179	0.834235135754333	614.596638532979	129.448062033649	144.208970565059	5.13619893385299	888.253671131687
DK	R_ctx-precuneus	1	5724	66.5397301033441	19.9144950407856	13.5457746231164	3.3993365323102	1.03103417651708	0.689832965100795	588.51026366825	178.16617619883	119.461697470467	5.12020367392808	886.138137337547
DK	ctx-precuneus	1	11419	67.8571125902095	17.2702589522353	14.8726282728168	3.47588449000936	0.890445816278332	0.761850686606347	601.520326270459	153.86898203378	131.803909597072	5.12818099289404	887.193217901311
DK	L_ctx-rostralanteriorcingulate	1	1168	40.3617041013012	7.79260395457713	51.8456918801347	1.90195101504661	0.342747086356847	2.41536378452223	335.920237358302	61.3560867795261	428.003461602616	4.66006188592568	825.279785740444
DK	R_ctx-rostralanteriorcingulate	1	857	26.8555283223905	11.3663435843333	61.7781282422701	1.23867860437744	0.491839818082179	2.67363397354562	219.373928492934	91.1047973550395	480.954470782464	4.40415239600524	791.433196630438
DK	ctx-rostralanteriorcingulate	1	2025	34.6457571173375	9.30504586208382	56.0491970467273	1.62124758001279	0.405844602943815	2.52466627933361	286.596688371823	73.9460349095089	450.412851660458	4.55175846229021	810.95557494179
DK	L_ctx-rostralmiddlefrontal	1	7678	61.9635768655875	8.71379992086076	29.322623286405	3.49546412376415	0.499400676193582	1.65056681889176	591.837068828514	84.1289658452418	279.63875159313	5.64543161884949	955.604786266886
DK	R_ctx-rostralmiddlefrontal	1	7683	60.6868393488512	11.7134515924834	27.5997090365107	3.39697063845861	0.658113133394591	1.54680729170695	576.152395796313	111.432572630588	262.261143412423	5.60189106356014	949.846111839325
DK	ctx-rostralmiddlefrontal	1	15361	61.3250003184171	10.2141139494446	28.4608857574721	3.44620135131428	0.578782735218082	1.59867016845488	583.992179634686	97.7852128950313	270.947119300156	5.62365425498724	952.724511829873
DK	L_ctx-superiorfrontal	1	11159	58.2070151379549	10.5863704815341	31.2066143357911	3.06218868214679	0.559316949010631	1.63430205023046	526.785217791093	96.1075513214287	281.180354744872	5.25580768138788	904.073123857394
DK	R_ctx-superiorfrontal	1	10432	57.7132676507066	10.5090646901439	31.7776679067524	3.03540326089261	0.556415806604373	1.67629218355758	522.081528414978	95.5587225547867	288.060143277689	5.26811125105457	905.700394247454
DK	ctx-superiorfrontal	1	21591	57.9684539880788	10.5490190843879	31.4825270240532	3.04924692333415	0.557915220624633	1.65459018282592	524.51256309369	95.842376864775	284.504422827608	5.26175232678471	904.859362786072
DK	L_ctx-superiorparietal	1	8436	68.2634367461225	16.9975898603005	14.7389735806435	3.32322814409175	0.832425853763173	0.718854802095845	582.127970909383	145.617605168787	125.896957782051	4.87450879995077	853.642533860221
DK	R_ctx-superiorparietal	1	8845	68.1926372638053	17.033256270159	14.774106572293	3.24029306864051	0.808212025506541	0.708357727285022	570.986349771951	142.446174807896	124.65015220793	4.75686282143207	838.082676787778
DK	ctx-superiorparietal	1	17281	68.2271991776314	17.0158451346017	14.7569558334726	3.28077916877978	0.820032397890833	0.713482044344457	576.425312558559	143.994359896981	125.258800539814	4.81429361101507	845.678472995355
DK	L_ctx-superiortemporal	1	6416	52.9185369267428	19.6111393338788	27.4703236920875	2.77278449536856	1.01740412369442	1.3454910196141	477.256611667072	175.608592846393	235.319784434359	5.13567963867708	888.184988947823
DK	R_ctx-superiortemporal	1	5564	51.7323899334236	21.647890631455	26.6197194016125	2.65910182327653	1.09789318440309	1.27927482939084	459.723909980012	190.421652942317	224.891485849102	5.03626983707046	875.037048771431
DK	ctx-superiortemporal	1	11980	52.3676419458724	20.5570896026362	27.0752684106015	2.71998563163567	1.05478652217381	1.3147375235872	469.113710816754	182.48838135839	230.476457779236	5.08950967739668	882.07854995438
DK	L_ctx-supramarginal	1	6246	60.5838889782527	19.1954134942017	20.2206976193096	3.29020510836744	1.04443141151836	1.109321217644	561.661097702139	178.287803258875	189.008949042817	5.4439577375298	928.95785000383
DK	R_ctx-supramarginal	1	4988	60.7169006748398	20.3879008965198	18.8951986796778	3.13777762001385	1.05129305987881	0.991316434877246	541.892729648324	181.706757374926	170.498513591892	5.1803871147699	894.098000615142
DK	ctx-supramarginal	1	11234	60.6429474029079	19.7248889404152	19.6321638191597	3.22252589242408	1.04747804691287	1.05692600165321	552.883759278387	179.805850537748	180.790144340199	5.32692994099016	913.479754156334
DK	L_ctx-frontalpole	1	322	59.574801427237	10.4422966693499	29.9829016620328	3.21521982198917	0.566853462539104	1.61481164701237	549.864555406274	96.8542261775236	276.013219797833	5.39688493154064	922.732001381631
DK	R_ctx-frontalpole	1	391	56.3714848589104	12.8177350622309	30.8107800300774	3.0389385686811	0.670735478782288	1.66489153231501	520.067788360674	114.869930667341	284.842323986161	5.3745655797784	919.780043014175
DK	ctx-frontalpole	1	713	57.8181439542837	11.7449564331879	30.4368994767669	3.11854945727184	0.623821019833753	1.64227480992027	533.52439283288	106.733806059036	280.854986610787	5.38464528702586	921.113185502704
DK	L_ctx-temporalpole	1	729	27.7376591534608	16.0207032010855	56.2416379847481	1.25721261833267	0.738933577691795	2.50496779923903	224.28830240718	131.476735512164	448.492297932608	4.5011139952635	804.257335851951
DK	R_ctx-temporalpole	1	676	24.622829973345	18.2726138752593	57.1045562981148	1.05683235255395	0.773644229540458	2.3820415204446	191.273788869734	140.018272478905	434.795583600829	4.21251810253901	766.087644949467
DK	ctx-temporalpole	1	1405	26.2389940105723	17.1041847781257	56.6568214579409	1.16080189970889	0.755634218723607	2.4458231981963	208.403739310159	135.586400273386	441.902277371552	4.3622593166288	785.892416955098
DK	L_ctx-transversetemporal	1	715	64.8405004754767	16.6405468247154	18.518953240668	3.91174759898152	0.959156340652413	1.09805348469661	654.022300325407	160.674937716397	183.697072233187	5.96895742433054	998.394310274991
DK	R_ctx-transversetemporal	1	553	65.3358099180363	16.1658109040631	18.498379986713	3.92131611365306	0.942330806962405	1.09970592202157	655.832345807315	157.810939216269	184.009763045078	5.96335284263704	997.653048068662
DK	ctx-transversetemporal	1	1268	65.0565147670662	16.4335050549041	18.5099808357491	3.91592061839269	0.951818391022622	1.09877414545426	654.81169713258	159.425891051909	183.833442910613	5.96651315486958	998.071031095102
DK	L_ctx-insula	1	3522	41.9336031881806	18.3082263066705	39.7581699586334	2.11745610882246	0.923283518745169	1.90276331979568	367.509755337665	160.312234404876	334.945709478713	4.94350294736331	862.767699221254
DK	R_ctx-insula	1	3448	37.4054369240515	24.382297601473	38.212265806519	1.787462746288	1.14972324233303	1.72869542740683	314.214861110855	202.596231094369	309.238384120702	4.66588141602786	826.049476325927
DK	ctx-insula	1	6970	39.6935576675612	21.3130179601108	38.9934242604282	1.95421118572076	1.03530133322594	1.8166534068894	341.145222296913	181.229769639506	322.228513232741	4.8061659258361	844.603505169161
DK	L_Accumbens-area	0	615	6.27057305634688	22.2050601771207	71.5243674146451	0.0893070407449817	0.380835189803587	1.38077720347943	26.7842137502219	96.9255429399692	330.032847545593	1.850919434028	453.742604235784
DK	L_Caudate	0	3224	25.8135747477532	34.7244894253113	39.4619359223186	0.22614786825657	0.368806150362298	0.478053968540733	84.8687101910191	121.704406097272	144.282919936973	1.0730079871596	350.856036225264
DK	L_Putamen	0	6633	30.1036865626136	21.9443541787319	47.9519593716027	0.543899997210885	0.420590743646037	0.999268778866994	134.705699356616	101.394947778364	232.566186944877	1.96375951972392	468.666834079858
DK	L_Pallidum	0	1887	63.0695843001681	13.5759054410395	23.3545100295992	0.741070068215781	0.192762965357225	0.305116039089302	228.909919079739	54.4703730410789	89.4231122830082	1.23894907266231	372.803404403826
DK	L_Hippocampus	0	5385	15.3530508037176	25.4469896797905	59.1999595139131	0.396547426133414	0.6486095847069	1.53787790528302	85.6004666926358	139.275096775987	325.696634731452	2.58303491612334	550.572198200075
DK	L_Amygdala	0	1465	21.7504305032435	24.8550658609384	53.3945040250394	0.481423173465928	0.461827065440931	1.22483365166513	109.225873763244	112.063974931867	274.400926468885	2.16808389057199	495.690775163996
DK	L_Thalamus-Proper	0	10155	62.594630001825	6.56776119433697	30.8376089848053	1.15567068039109	0.126101067335667	0.601090523829855	283.806736677988	30.6064311633203	143.554196096371	1.88286227155661	457.967363937679
DK	R_Accumbens-area	0	626	3.02344471223343	36.3933221356937	60.5832330654985	0.0415203304539272	0.591849895926139	1.23360694098634	13.6022448650243	152.011270913072	290.252885483324	1.86697716736641	455.866401261421
DK	R_Caudate	0	2378	23.0185300990151	28.8158365931703	48.1656335544897	0.220103537813001	0.302215179265633	0.610369458037551	77.9198628565871	99.6332984406272	181.196177027324	1.13268817511619	358.749338324538
DK	R_Putamen	0	5932	29.3621507009751	23.3214609601151	47.3163882575161	0.512668819292123	0.460400227607848	0.951053570036601	130.184777251424	108.684032043652	224.555648114339	1.92412261693657	463.424457409415
DK	R_Pallidum	0	1482	65.0622292066875	14.5918309449943	20.3459398017721	0.682910970720122	0.190412094534364	0.250063844852774	225.349695568625	55.7682262100028	76.4012312957025	1.12338691010726	357.519153074331
DK	R_Hippocampus	0	5333	12.6711226371078	24.8373658863287	62.4915113890795	0.296649372824453	0.534101620009815	1.42987115067857	68.4664680345723	122.145117752914	317.318299047276	2.26062214351284	507.929884834763
DK	R_Amygdala	0	1567	9.8582944845877	42.5058540028984	47.6358512833277	0.199694484636645	0.725976133777332	0.834113868722489	49.7724363725411	182.908621064401	209.008039144018	1.75978448713647	441.68909658096
DK	R_Thalamus-Proper	0	9142	65.5491967462028	4.53013012755183	29.9206731170448	1.17706366076664	0.0930789101423979	0.573092282985243	292.887098049914	22.3935922547153	137.445551702059	1.84323485389429	452.726242006688
AHRA	L_ctx-AOrG	1	795	63.6479587386989	13.778609281216	22.573431690384	3.36432277721429	0.745696488810035	1.16579195965761	578.25791188366	128.228638151157	200.232242992089	5.27581122568193	906.718793026906
AHRA	R_ctx-AOrG	1	752	61.6464819806687	15.4664296488813	22.887088866944	3.22167214053742	0.801188920049908	1.16294090925379	555.617935140082	138.621649863872	200.574583317371	5.18580196984112	894.814168321325
AHRA	ctx-AOrG	1	1547	62.6750366171484	14.5990623623306	22.7259011129911	3.2949799984289	0.772671478010025	1.16440605797456	567.252570893892	133.280703314675	200.398655354476	5.23205753441349	900.931929563043
AHRA	L_ctx-FrO	1	724	51.4460587633249	29.5767292528521	18.9772118501242	2.78696741649459	1.59952950963329	1.00515851403139	476.617054512488	273.855635711501	171.567657855334	5.39165544015927	922.040348079323
AHRA	R_ctx-FrO	1	757	51.7602480758607	29.8924511641146	18.3473007436473	2.66330096287016	1.53672849454842	0.934898674094378	460.577878682428	265.967294811415	161.540421771877	5.13492813151295	888.08559526572
AHRA	ctx-FrO	1	1481	51.606653840698	29.7381077044562	18.6552383811147	2.72375640677569	1.56742932839139	0.96924582069424	468.418772200971	269.823580302072	166.442325164465	5.26043155586132	904.684677667508
AHRA	L_ctx-FP	1	1419	58.3804758756072	10.7800158814194	30.8395084706388	3.08594345693608	0.575752775367924	1.63463253677521	530.083287223617	98.7124010560544	280.636756009834	5.29632876907922	909.432444289505
AHRA	R_ctx-FP	1	1218	55.9390255469211	12.2364795759981	31.824495063431	3.01432719958827	0.654099223061735	1.70720106647128	515.821469963086	111.920102913391	292.178917632706	5.37562748912129	919.920490509184
AHRA	ctx-FP	1	2637	57.2527980218568	11.4527397266969	31.2944624600286	3.05286473056155	0.611940099331164	1.66815110680548	523.495917703963	104.812886783107	285.967947840193	5.3329559366982	914.276752327263
AHRA	L_ctx-FMG	1	926	64.1146485676776	6.63935401990656	29.2459971940801	3.38731277787145	0.326907458849911	1.54987874311711	582.555250625116	56.2983967696616	266.316083178922	5.26409897983847	905.1697305737
AHRA	R_ctx-FMG	1	920	60.242688299262	10.0751110082087	29.6822018768476	3.24702805591666	0.519144449731254	1.60937069213909	555.652271005382	88.9455393853395	275.311532194718	5.375543197787	919.909342585439
AHRA	ctx-FMG	1	1846	62.1849608932776	8.35164894365412	29.46339064378	3.3173983985657	0.422713543146138	1.57952803515406	569.147481800546	72.5689120494144	270.799188863934	5.31963997686591	912.515582713895
AHRA	L_ctx-ReG	1	1393	46.9240828991279	22.1998567861871	30.8760604160087	2.3979363972047	1.1005997407462	1.60675391317355	415.243762529076	190.969000822507	277.952898560885	5.10529005112446	884.165661912468
AHRA	R_ctx-ReG	1	1256	45.5547533430112	20.2972737975941	34.147972316499	2.3815328581318	1.05047281057971	1.77258480344988	410.507189878233	181.472346961878	305.31959906657	5.20459047216139	897.299135906681
AHRA	ctx-ReG	1	2649	46.2748273602518	21.2977638327432	32.4274086028776	2.39015880374469	1.07683249865896	1.68538116805731	412.997958357895	186.466246104141	290.92857837785	5.15237247046096	890.392782839886
AHRA	L_ctx-IFGop	1	1885	59.7588992354092	17.12248169345	23.1186186246594	3.46477483210576	0.993528823969535	1.33350761733574	583.141984286928	167.346912469029	224.476062448841	5.79181127341104	974.964959204798
AHRA	R_ctx-IFGop	1	1802	58.0462704530434	19.6631911549796	22.2905377727767	3.15880372892077	1.06833320740325	1.20851792039538	539.299789615	182.41389823939	206.146023321628	5.4356548567194	927.859711176018
AHRA	ctx-IFGop	1	3687	58.9218617887525	18.3642387994105	22.7138988809402	3.31523321888652	1.0300890352382	1.27241962333342	561.714364325221	174.710814925821	215.517361470474	5.61774187745814	951.942540721516
AHRA	L_ctx-IFGtr	1	2667	60.6683925804593	15.2126265172883	24.11898106388	3.46002017937665	0.864066874674746	1.37262270646816	584.604268197402	145.953704166019	231.828860934772	5.69670976051955	962.386833298193
AHRA	R_ctx-IFGtr	1	2282	60.2143431737901	17.0470262873497	22.738630657965	3.30056837010446	0.929338183322567	1.24374905421899	562.499792769329	158.55760170471	211.828295581493	5.47365560764602	932.885690055533
AHRA	ctx-IFGtr	1	4949	60.4590289219386	16.0584742189008	23.4824970011808	3.38649643139541	0.894163687431733	1.31319864616656	574.411822667626	151.765402323888	222.606535184887	5.59385876499371	948.783760176401
AHRA	L_ctx-RoG	1	872	46.5926521065038	17.4186866172811	35.9886619497877	2.3282829461568	0.851972112474844	1.8202817181655	405.511000397009	148.264423090384	316.535572261985	5.00053677679715	870.310995749377
AHRA	R_ctx-RoG	1	767	45.5440623893887	15.5712544624311	38.8846829525029	2.32701553934712	0.809216694345375	2.00199101086235	402.618854885773	139.915660980006	345.986889576819	5.13822324455484	888.521405442597
AHRA	ctx-RoG	1	1639	46.1019453871461	16.554146981668	37.3439078979771	2.32768983998046	0.831963933276977	1.90531590211821	404.157568055875	144.357467301085	330.31785437332	5.06496967537564	878.83288973028
AHRA	L_ctx-LOrG	1	1673	58.9018935541585	16.0790566845134	25.0190498741957	3.35894608967901	0.91074121149799	1.43127413958899	567.444800030879	153.961717522365	241.542642464555	5.70096144076599	962.949160017799
AHRA	R_ctx-LOrG	1	1787	61.3002531481776	14.7428085890708	23.9569377760415	3.37826099886731	0.808657822141316	1.31358518567776	575.2766123357	137.812180914556	223.347866141603	5.50050400668639	936.436659391859
AHRA	ctx-LOrG	1	3460	60.1405838993932	15.3889193011157	24.4704966026924	3.36892173786384	0.858017796243546	1.37049085616721	571.489727368658	145.620901939083	232.145513768279	5.59743039027459	949.25614307602
AHRA	L_ctx-MOrG	1	1171	53.0695468795086	20.567065376588	26.3633873489145	2.65593833367505	1.03058982750577	1.31549505231525	462.748610668362	179.203802934577	228.555176712935	5.00202321349607	870.507590315873
AHRA	R_ctx-MOrG	1	1155	51.7666150807302	18.4106858142011	29.8226993354368	2.58472711451642	0.902768735606949	1.50359141135113	450.29321196585	157.529209060999	261.238780608735	4.99108726147449	869.061201635584
AHRA	ctx-MOrG	1	2326	52.422562258877	19.4962922060992	28.0811454505625	2.62057764660359	0.967118906979918	1.40889629680641	456.563750177647	168.44105318222	244.784567297479	4.99659285038991	869.789370657346
AHRA	L_ctx-MFG	1	8830	62.3661720357962	11.0792450070179	26.5545827725196	3.57821921354512	0.645343264836569	1.5201557108257	603.508103847828	108.563215422495	256.532848989761	5.74371818920739	968.604168260084
AHRA	R_ctx-MFG	1	7868	62.2867475901392	11.6989574515477	26.0142948412932	3.47196801168154	0.664996651302463	1.4534209316372	589.293241612367	112.441801000195	246.589356011767	5.5903855946212	948.32439862433
AHRA	ctx-MFG	1	16698	62.3287477012394	11.371249888654	26.3000022573148	3.52815426826648	0.654603825665031	1.48871067293762	596.81014384851	110.390782276331	251.84753321836	5.67146876686913	959.048459343201
AHRA	L_ctx-LOG	1	90	31.400271097819	27.7150882720947	40.8846388922797	1.27802034550243	1.15691086649895	1.63512245814006	233.973356458876	212.930460781521	300.341481357151	4.07005367014143	747.245298597548
AHRA	R_ctx-LOG	1	102	31.7825846017576	25.4007458593331	42.8166695389093	1.30445266062138	0.950562044685962	1.69236155760054	240.407233967501	177.137094983868	313.475655200435	3.94737626290789	731.019984151803
AHRA	ctx-LOG	1	192	31.6033751467864	26.4855938653151	41.9110301733017	1.29206251290937	1.0472880549108	1.66553072972844	237.391353885333	193.915235201518	307.319011211395	4.00488129754861	738.625600298246
AHRA	L_ctx-PCLr	1	1338	68.8247945811182	10.3928418211118	20.7823643720025	3.13594083080377	0.477816466821193	0.937291197935384	558.830812234693	84.7635038353402	167.267359124884	4.55104849556035	810.861675194917
AHRA	R_ctx-PCLr	1	1189	68.3747726389096	12.1610562590815	19.4641704968387	3.07342940704275	0.55389934755655	0.875385677393391	549.176499503916	99.0457269012477	156.246783783498	4.50271443199269	804.469010188662
AHRA	ctx-PCLr	1	2527	68.6130509763355	11.2248192515613	20.1621298973014	3.10652805563486	0.51361486222853	0.908163511380406	554.288280443283	91.48355259884	162.08197563422	4.52830642924379	807.853808676343
AHRA	L_ctx-SCG	1	295	26.7738470174498	21.4971719741821	51.7289823241153	1.1554616001703	0.862726041017953	2.01991353297638	210.584654753087	161.314119164418	371.120487536414	4.03810117416463	743.01926145392
AHRA	R_ctx-SCG	1	253	28.2835890276159	23.2493736583725	48.4670376231077	1.29617803063788	0.889265782748286	1.92664656290424	236.879368476717	163.934164145247	351.991539514112	4.11209037629041	752.805072136076
AHRA	ctx-SCG	1	548	27.470862945501	22.3061264013722	50.2230115041245	1.22042739744822	0.874978877984694	1.9768541471584	222.724367475858	162.523738471261	362.289057153855	4.07226042259131	747.537163100973
AHRA	L_ctx-POrG	1	1010	54.5180640286738	23.5152408656507	21.9666957392551	2.96849531265769	1.2742716477649	1.20192900960988	506.842779480585	217.832495147403	204.380214698716	5.44469597003248	929.055489326704
AHRA	R_ctx-POrG	1	952	56.3811820054255	21.2975224386744	22.3212946933859	2.94753565194727	1.10572757459238	1.18749144798567	507.679918176988	190.682871818542	203.719424327882	5.24075467452532	902.082214323412
AHRA	ctx-POrG	1	1962	55.4220845760069	22.4391613842637	22.1387539473756	2.95832528360758	1.19249083346305	1.19492362802668	507.248975219104	204.658977609648	204.059586547323	5.3457397450973	915.967539376075
AHRA	L_ctx-PrCG	1	8329	68.2888099651174	11.1653202408118	20.5458701209642	3.34957271773556	0.569735906704327	1.03230184569252	585.693417325056	98.6371440793699	179.50943915305	4.9516104701324	863.840000557475
AHRA	R_ctx-PrCG	1	7969	67.8349458175316	12.7481292247686	19.4169247626421	3.16313353176024	0.628746407570047	0.936190347690806	560.019489002551	109.851677384155	164.403409741756	4.72807028702109	834.274576128462
AHRA	ctx-PrCG	1	16298	68.0668905030907	11.9392437156647	19.9938658529271	3.25841221503355	0.598589427467545	0.985307580900786	573.14000372817	104.120554062548	172.123259966732	4.84230922340188	849.38381775745
AHRA	L_ctx-PaCG	1	3499	55.7036967292517	9.33074460842983	34.9655588912637	2.88626754461067	0.493225992218233	1.79706044808971	498.344351821642	85.0936577644973	310.15302032619	5.17655398491861	893.591029912329
AHRA	R_ctx-PaCG	1	3266	52.5092628605148	12.0468685232144	35.4438689249977	2.74104167771938	0.62672098989529	1.85069476826309	472.566386945249	107.935385348227	318.631408200845	5.21845743587776	899.133180494322
AHRA	ctx-PaCG	1	6765	54.1614911098438	10.6420322219829	35.1964769356355	2.81615554442339	0.557674574984422	1.82295397206403	485.8992914689	96.1211643851126	314.246208027391	5.19678409147184	896.266663881403
AHRA	L_ctx-SFG	1	8588	60.0631325743506	10.2416200071847	29.6952472106212	3.17213138497925	0.540395698448148	1.56980793718743	545.176320040898	92.7490893177876	269.656220306837	5.28233502061483	907.581629665523
AHRA	R_ctx-SFG	1	8878	60.213194515609	10.0501300431316	29.7366755579635	3.16442157903161	0.531509881547113	1.57466142739925	544.306662765541	91.3266991331786	270.395253540885	5.27059288797798	906.028615439604
AHRA	ctx-SFG	1	17466	60.1394093357437	10.1442853054291	29.7163053159518	3.16821247640241	0.535879021335621	1.57227497520991	544.734271644549	92.0260857646581	270.031872262172	5.27636647294794	906.792229671379
AHRA	L_ctx-LIG	1	1113	42.4117331491969	19.3009143183066	38.2873522153548	2.19104009154458	0.979024083480402	1.91773471841379	378.704286395379	169.204592882469	333.943401861062	5.08779889343877	881.85228113891
AHRA	R_ctx-LIG	1	1065	40.4799900305663	22.4828023650836	37.0372079911926	1.97905950218859	1.10007096103659	1.81185580111445	345.649947024063	192.118303612364	318.053592628157	4.89098626433963	855.821843264584
AHRA	ctx-LIG	1	2178	41.4671480154312	20.8567962144579	37.6760557972038	2.08738567112946	1.03821367236807	1.86596196959662	362.541351854309	180.408955567197	326.173591561225	4.99156131309415	869.123898982731
AHRA	L_ctx-LI	1	32	22.5163927674294	0.708219365456898	76.775386095047	0.673965947702527	0.00555510990670882	2.44319812208414	134.2270860672	1.10945968329906	486.614288330078	3.12271917969338	621.950834080577
AHRA	R_ctx-LI	1	27	11.1769499248928	18.055969591494	70.7670802363643	0.301386773586273	0.512181576755312	2.0689494477378	61.6637036358869	104.800434677689	423.717669451678	2.88251779807938	590.181807765254
AHRA	ctx-LI	1	59	17.3271562123703	8.64702031635522	74.0258223970058	0.503463613784919	0.237401120159459	2.27193177958666	101.02011444609	48.5612617993759	457.831089860302	3.01279651353104	607.412466105768
AHRA	L_ctx-SIG	1	1816	43.6018202021259	16.8827720197156	39.5154070287024	2.2723265422861	0.882959289570262	2.0619865420894	390.943683473024	151.942119607306	356.090640862083	5.21727237394575	898.976443942413
AHRA	R_ctx-SIG	1	1648	38.2232090576181	26.056872542622	35.7199186815799	1.90251645055211	1.30525809392622	1.76959334682782	330.581306772325	227.516521541818	309.148849769703	4.97736789130615	867.246678083846
AHRA	ctx-SIG	1	3464	41.0429428446926	21.2473556403131	37.7097012561684	2.09638917762743	1.08386818956409	1.92288031062546	362.22624790641	187.896684961831	333.758056647232	5.10313767781698	883.880989515473
AHRA	L_ctx-CgGr	1	2581	38.3059923174953	6.89244704927343	54.8015602064521	1.61163198994671	0.289237189179654	2.24731149409271	292.670084649211	52.3693658668969	412.538925850775	4.14818067321907	757.578376366883
AHRA	R_ctx-CgGr	1	2484	31.7230507720958	7.76157109632283	60.5153779077453	1.32895505054942	0.310964751525182	2.42007708904632	240.693570847001	57.4016778150738	447.819941067657	4.05999689112092	745.915189729732
AHRA	ctx-CgGr	1	5065	35.0775566217851	7.31868675961316	57.6037562913509	1.47300029844367	0.299892917682377	2.33203997145989	267.179529805245	54.8373348460225	429.841599453684	4.10493318758594	751.858464104951
AHRA	L_ctx-CgGc	1	3193	63.006793030668	11.7811689038644	25.2120383100154	2.93397979955855	0.548960807514052	1.17537868354263	520.78187594009	97.2865967703753	206.980836608437	4.65831929061524	825.049309318903
AHRA	R_ctx-CgGc	1	3016	62.002156787589	14.6016617305873	23.3961816425349	2.76362079255461	0.671100287467231	1.07432736783222	495.035557354793	119.449246180864	190.821943911697	4.50904844785406	805.306747447353
AHRA	ctx-CgGc	1	6209	62.5187944948126	13.1512134143164	24.3299922946955	2.8512285086705	0.608289632049209	1.12629336091699	508.27569187611	108.052026086213	199.131711085266	4.5858115016367	815.459429047588
AHRA	L_HiB	0	1072	15.2032433707656	28.7778637271319	56.0188928237602	0.365872299243043	0.881775798091887	1.68339782883761	80.1890500067775	177.669852212294	338.741232010856	2.93104592617254	596.600134229927
AHRA	R_HiB	0	1014	16.5207796405332	26.3991479720804	57.0800720568474	0.370344413951392	0.583227227954469	1.61116794842852	85.436281115816	130.75322634934	331.962951325336	2.56473959033438	548.152458790491
AHRA	HiB	0	2086	15.8436948460985	27.6215752440915	56.5347297088755	0.368046184340965	0.73665199650064	1.64828704325045	82.7397174778058	154.863783839794	335.446324716936	2.75298522409205	573.049826034535
AHRA	L_HiH	0	1558	10.8121290665421	15.6755009998495	73.5123696553692	0.303763600867014	0.390653770127731	1.92136926154232	63.4754218323699	85.1684511282119	406.260067485569	2.61578663253706	554.903940446151
AHRA	R_HiH	0	1471	6.82651783075066	23.2516744340346	69.9218075490987	0.193874493628469	0.545629654803651	1.68762571900009	42.1176298809086	121.758624970791	366.075941328286	2.42712986743221	529.952196179986
AHRA	HiH	0	3029	8.87656151030269	19.3547849621097	71.7686532940869	0.250397183980946	0.465916076617754	1.80785432226216	53.1032488509901	102.938060148494	386.745095687166	2.52416758286085	542.78640468665
AHRA	L_HiT	0	1129	23.8179683364314	29.5295207768867	46.6525112317662	0.642529164364213	0.840496705422954	1.31852641197514	136.074869498835	171.971340085047	271.427095391246	2.80155228176231	579.473304975128
AHRA	R_HiT	0	1141	19.937304576534	26.0833919240255	53.9793036023741	0.501495792690459	0.682293895525918	1.44652799247233	108.84399502806	143.474119739716	304.507701970735	2.6303176806887	556.825816738511
AHRA	HiT	0	2270	21.8673791954433	27.7973476398318	50.3352733880938	0.571639703095599	0.76097714326766	1.38286553239245	122.387456383789	157.647406863011	288.054836407632	2.71548237875571	568.089699654432
AHRA	L_ctx-IsCPH	1	151	35.4402948088993	36.4222062470897	28.1375005576784	1.29742557284058	1.26273827244904	0.89271911031363	249.199280795672	243.004912723769	173.41410428483	3.45288295560325	665.61829780427
AHRA	R_ctx-IsCPH	1	174	43.9946590730514	29.1139070028546	26.8914342419855	1.41191406359618	0.982111466342005	0.887659201848096	275.875291232405	191.610317712543	175.490011193286	3.28168473178628	642.975620138234
AHRA	ctx-IsCPH	1	325	40.0201698303223	32.5094552670992	27.4703758225074	1.35872094942973	1.11249499779481	0.890010113165929	263.481206383338	215.489037240835	174.525512906588	3.36122606039047	653.495756530762
AHRA	L_ctx-APH	1	757	24.750642693342	24.1656168694626	51.0837404208265	1.04474138308075	1.04453697843942	2.13725238243214	189.673783799931	188.991495102211	389.275676530765	4.22653074395231	767.940955432907
AHRA	R_ctx-APH	1	668	25.2128646430855	24.5807171024962	50.2064182258652	0.963763591727454	0.953076780043141	1.87919559307441	180.015886089759	177.891893609555	353.095936895131	3.796035964845	711.003716594445
AHRA	ctx-APH	1	1425	24.9673193687305	24.3602042067724	50.6724764024166	1.00678126755514	1.00166300473506	2.01628260328059	185.146432452285	183.788313490215	372.315630161218	4.02472687557078	741.250376103719
AHRA	L_ctx-PPH	1	756	37.3026346554832	26.6681609860173	36.0292044997846	1.63902344085552	1.18348996057397	1.52186751235572	294.738903368592	211.886377395145	276.902538874793	4.34438091378521	783.52781963853
AHRA	R_ctx-PPH	1	652	38.6936503363533	28.7387923375229	32.5675579419165	1.65558203661734	1.24438896528417	1.34717029785635	299.413655544351	225.231319603013	246.021932110465	4.24714129975786	770.666907257829
AHRA	ctx-PPH	1	1408	37.9467697577043	27.6270044811747	34.4262261221355	1.64669119968841	1.21169035195966	1.44097079086879	296.903632359071	218.065995519811	262.602712446993	4.29935234251686	777.572340325876
AHRA	L_ctx-Cun	1	4077	75.4539582414138	16.3392588306883	8.20678355334464	4.47365601331193	0.974831284722599	0.458886948347045	749.382743485511	163.123890893378	77.7426830911522	5.90737424638157	990.249317470042
AHRA	R_ctx-Cun	1	4044	75.5536057918409	16.1329229710482	8.31347128175545	4.56151054933682	0.973860115874061	0.471616918429564	761.269390208077	162.587701893702	79.5670863939366	6.00698758364044	1003.42417849572
AHRA	ctx-Cun	1	8121	75.503579555775	16.2365101277718	8.25991065267888	4.51740478115883	0.974347673489563	0.465226069023526	755.301915920686	162.856885805988	78.6511779755827	5.95697852367192	996.809979702258
AHRA	L_ctx-IOG	1	4714	67.8608747117338	22.5424253140459	9.59670027916817	3.71966779237083	1.23676769241318	0.526799871902804	633.75705565241	210.693527760625	89.7021246677696	5.48323535668681	934.152708080804
AHRA	R_ctx-IOG	1	4523	68.1942833380285	25.3943143570921	6.41140230952303	3.6153835417975	1.35252843869357	0.334030444816059	620.674492258481	232.054506162297	57.4459068158935	5.30194242530713	910.174905236671
AHRA	ctx-IOG	1	9237	68.0241319615694	23.9388845693992	8.03698362693206	3.66860384678859	1.29345123202844	0.432408173438655	627.351032676255	221.153168911514	73.9075080883568	5.39446325225569	922.411709676126
AHRA	L_ctx-LiG	1	5756	72.4867723629324	22.0541146633275	5.45911331292141	4.28992673497883	1.25658055830325	0.305970319406761	718.886258383109	212.395277037896	51.707153891153	5.85247761268884	982.988689312157
AHRA	R_ctx-LiG	1	5578	72.1997555281023	21.6309667149937	6.16927764174559	4.27874330473698	1.22501453474116	0.350256604906679	716.93531431114	206.993421902662	59.2632131113468	5.85401444438482	983.191949325148
AHRA	ctx-LiG	1	11334	72.3455177392618	21.8458634496514	5.80861892666601	4.284422837512	1.24104541806773	0.327765705018067	717.926106094999	209.736767425726	55.4258497028912	5.8532339605978	983.088723223615
AHRA	L_ctx-OP	1	904	73.8494465751986	23.2469104011502	2.90364393908366	4.56968039379711	1.43832292730829	0.168726440663326	758.656277681874	238.965652398304	28.2523508720693	6.17672976176873	1025.87428095225
AHRA	R_ctx-OP	1	955	72.3491307203682	24.1636566281943	3.48721247693007	4.334739222202	1.45093578530856	0.203044519772392	724.558931776117	242.40126649547	34.0478472824496	5.98871952728295	1001.00804555404
AHRA	ctx-OP	1	1859	73.0787087369183	23.7178585705031	3.20343304809029	4.44898710768988	1.44480236753974	0.186356223099667	741.139889656055	240.730585944723	31.2295962039215	6.08014569832929	1013.1000718047
AHRA	L_ctx-FuGo	1	973	66.9408656881868	24.4406356615496	8.61849767582267	3.45746261291857	1.25164006376315	0.451113382338585	597.476193152621	216.539815057831	77.4141667322902	5.16021605902031	891.430174942742
AHRA	R_ctx-FuGo	1	815	68.5190303170608	25.8600365761599	5.620933263998	3.39345289973394	1.29267471458283	0.279217591800618	591.851013558043	225.144199450908	48.6613444333062	4.96534520611738	865.656557442257
AHRA	ctx-FuGo	1	1788	67.6602192522429	25.0876220963412	7.25215819280415	3.42828592598038	1.2703443369276	0.372760435309255	594.912143169634	220.461835908143	64.3081543309077	5.07139069821724	879.682133408684
AHRA	L_ctx-SOG	1	5613	67.9603189644745	20.2390829299024	11.8005983213063	3.51376783429419	1.05522092067153	0.619448375753938	606.617482144417	181.944231882508	106.60098100231	5.18843713071965	895.162695029235
AHRA	R_ctx-SOG	1	5587	69.2777009147725	19.9341121581067	10.7881869237923	3.58366831603152	1.04148332970672	0.55775946034917	618.615459878436	179.523215690409	96.2931465652818	5.18291110608741	894.431822134127
AHRA	ctx-SOG	1	11200	68.617480835574	20.0869515279361	11.2955677429214	3.54863694067512	1.04836807060721	0.588675521256934	612.602544787271	180.736533894539	101.459028234482	5.18568053253926	894.798106916291
AHRA	L_ctx-AnG	1	4564	61.8878312232095	21.2794126764292	16.8327557777335	3.3014443399716	1.14687243364523	0.897955185662723	565.818153227556	196.544264615366	153.67551143999	5.34627195927955	916.037929282911
AHRA	R_ctx-AnG	1	6355	62.7781218588024	17.6139208179492	19.6079575155965	3.30239218596302	0.927232641497529	1.04007641470498	567.862875916056	159.461236680914	178.586573904954	5.26970124216552	905.910686501924
AHRA	ctx-AnG	1	10919	62.4059919512242	19.1460487456077	18.447959280263	3.3019959986652	1.01903921823185	0.98067158923114	567.008208423583	174.961460098153	168.174073759328	5.3017068061282	910.143742281064
AHRA	L_ctx-SMG	1	4554	60.175144854794	18.5221945904408	21.3026605749738	3.2986798980124	1.01351368231605	1.18517430793522	561.906702798032	172.732615518214	201.38255840129	5.49736788826367	936.021876717535
AHRA	R_ctx-SMG	1	3292	60.4536607146698	18.8787790770085	20.6675604828073	3.14201963288237	0.976480705181492	1.08578001154657	542.009998752599	168.568894957569	186.679225795324	5.20428034961042	897.258119505492
AHRA	ctx-SMG	1	7846	60.2920036631946	18.6718091876599	21.0361872760428	3.23294887675213	0.997975502259082	1.14347076170638	553.558506300764	170.985614742578	195.213380356574	5.3743951407176	919.757501399915
AHRA	L_ctx-PCLc	1	970	70.9547695828467	11.3381511440597	17.7070801076201	3.15911815780954	0.50390909499796	0.784482141684011	566.269584734415	90.1247247658747	140.773282977232	4.44750939449151	797.167592477522
AHRA	R_ctx-PCLc	1	1006	68.8508462659407	13.6813950948639	17.4677585844491	3.05275610995814	0.622245437567443	0.770879613476293	547.197633716743	111.447777467504	138.306831564628	4.44588116100188	796.952242748875
AHRA	ctx-PCLc	1	1976	69.8836426310211	12.5311184590946	17.5852392916737	3.10496824883256	0.564155228917444	0.777556967910243	556.559876878252	100.980489451016	139.517589596119	4.44668044566025	797.057955925387
AHRA	L_ctx-PaO	1	1660	61.0165064271674	25.2236536686679	13.7598399693707	3.28222404014633	1.36694292181946	0.73652394133878	561.663852222856	233.829166899532	125.758459350862	5.38569090330457	921.25147847325
AHRA	R_ctx-PaO	1	1811	61.6668130989433	24.1442138728748	14.1889731356085	3.18778051729692	1.26275400010214	0.731890777883972	550.431272021188	218.016210647659	125.920087766937	5.18242529528303	894.367570435783
AHRA	ctx-PaO	1	3471	61.3558050104535	24.6604541670311	13.9837409097501	3.23294797564611	1.31258217931584	0.734106580631014	555.803234894933	225.578730779641	125.8427892447	5.27963673559296	907.224754919273
AHRA	L_ctx-PoCG	1	7808	70.7244613888811	12.1390233717584	17.1365157225337	3.45688226019017	0.600458682400872	0.844929722118665	605.080676141332	104.742188492936	147.491453599246	4.90227066470971	857.314318233514
AHRA	R_ctx-PoCG	1	6320	69.9038050766233	16.0755506328166	14.0206445572497	3.21945943477788	0.749255841084287	0.659163812440643	571.887871696376	132.583483514586	116.551932738401	4.62787908830281	821.023287949362
AHRA	ctx-PoCG	1	14128	70.3573501280183	13.8999840378037	15.7426662205097	3.3506738615063	0.667021397780203	0.761829456747409	590.232252861878	117.196674940899	133.651011085051	4.77952471603391	841.079938887829
AHRA	L_ctx-PrCun	1	5880	68.9933626700421	14.9150972590965	16.0915398339836	3.53007370995826	0.761788176871887	0.826682617342999	611.088690278968	131.814961286791	143.015044739133	5.11854450417315	885.918696304892
AHRA	R_ctx-PrCun	1	5942	66.6219275399757	19.7125406969841	13.6655315619372	3.38791914898633	1.01436896718981	0.69265740964899	587.152364062525	175.527100978095	120.118029776425	5.09494552582512	882.797494817045
AHRA	ctx-PrCun	1	11822	67.8014266572816	17.3263989769047	14.8721741469171	3.45862366755467	0.888740896891265	0.759318568610314	599.057760624247	153.785654405191	131.50649602416	5.10668313305625	884.349911053599
AHRA	L_ctx-SPL	1	5390	67.4993193030136	17.415123855382	15.0855570967432	3.27840994611963	0.851214357979375	0.735348043758042	574.581859275804	149.0153040078	128.784079324513	4.86497234785705	852.381242608117
AHRA	R_ctx-SPL	1	6595	67.469796698558	17.2168622773917	15.3133411644624	3.19841695168056	0.819322607122288	0.730031406635403	563.994065124651	144.320759660028	128.565363233681	4.74777096543825	836.880188018359
AHRA	ctx-SPL	1	11985	67.4830738648505	17.3060262244395	15.210900102718	3.23439210729396	0.833665246848587	0.732422451615881	568.755701376191	146.432031586143	128.66372616481	4.80047980575843	843.851459127145
AHRA	L_ctx-PRG	1	2027	34.6844606150179	28.8122870078743	36.5032521550386	1.56248417371708	1.31208744317249	1.63785948846572	279.032755538873	234.575494876329	292.14588780302	4.51243110535529	805.754138218221
AHRA	R_ctx-PRG	1	2004	34.3942641464774	25.7012875912908	39.9044479838388	1.48307398877696	1.12152565834289	1.69641228594228	267.986935194857	202.750653196476	307.054250401175	4.30101193306213	777.791838792508
AHRA	ctx-PRG	1	4031	34.5401902793803	27.2656626390246	38.1941468315248	1.52300562977761	1.2173502025874	1.66696884250765	273.541357878389	218.753866812219	299.557537182009	4.40732467487266	791.852761872617
AHRA	L_ctx-FuGt	1	2683	54.6040056294752	27.3805095211943	18.0154847879708	2.78695051629198	1.36878909593281	0.939227696254728	482.772293164754	237.916332357195	162.11175053081	5.09496730847951	882.800376052759
AHRA	R_ctx-FuGt	1	2926	56.1809141350705	27.9793794375124	15.8397069210117	2.74316725193925	1.36827414123799	0.784945854255758	479.997564371856	239.620356483486	136.918256689405	4.89638724743299	856.536177544747
AHRA	ctx-FuGt	1	5609	55.4266182676231	27.6929169690722	16.8804649914434	2.76411046788832	1.36852046383492	0.858744781352074	481.324823660739	238.80525633536	148.96927183943	4.99137571307532	869.099351835529
AHRA	L_ctx-TTG	1	941	65.3521421637216	15.9109644367895	18.7368933609771	3.82102219711328	0.906832250157781	1.0776746797511	642.774427878109	152.669958688247	181.334895783606	5.80552912702216	976.779282349963
AHRA	R_ctx-TTG	1	862	64.2985188380195	16.9076884296267	18.7937929082636	3.70471525330555	0.945921055125526	1.06639822003736	625.066134353248	159.985780791174	180.023072492772	5.71703452846844	965.074987637194
AHRA	ctx-TTG	1	1803	64.8484132082279	16.387490272522	18.7640965832516	3.76541676973543	0.925520297790724	1.07228349379811	634.308233192347	156.16759521222	180.707723472625	5.76322056132426	971.183551877192
AHRA	L_ctx-ITG	1	4547	50.805193808568	27.4463694568044	21.7484367673466	2.48966567485391	1.33392159723045	1.06724785497379	435.516156698495	233.713384245316	186.572312915669	4.89083512705815	855.80185385948
AHRA	R_ctx-ITG	1	3859	50.3473932098681	27.2278552716431	22.4247514288424	2.43627242029995	1.30762757220766	1.08618292689756	427.407619471376	229.77377070229	190.585376880366	4.83008291940517	847.766767054032
AHRA	ctx-ITG	1	8406	50.5950281518486	27.3460546530289	22.0589171716664	2.46515406774902	1.32185061905261	1.0759405081446	431.793714971222	231.904798870282	188.414617678905	4.86294519494622	852.11313152041
AHRA	L_ctx-MTG	1	6011	54.6872566507454	21.7070096631035	23.605733418183	2.91206413875342	1.14939903644273	1.24348843972767	499.343742948109	197.426469864097	213.802688281323	5.30495161492383	910.572901093529
AHRA	R_ctx-MTG	1	5851	52.6318663996604	24.8593045744686	22.508828915443	2.71690036712233	1.26255268089752	1.16155044608413	469.36825637674	218.627232191848	200.893633699523	5.14100349410398	888.889122268111
AHRA	ctx-MTG	1	11862	53.6734235400475	23.2618973318269	23.064678937865	2.81579848137579	1.20521272500326	1.20307205119215	484.558161096053	207.883868311212	207.435222562379	5.2240832575712	899.877251969644
AHRA	L_ctx-PLP	1	1558	39.5981926850697	23.8952961044865	36.5065114911316	1.87898553400964	1.16827928437653	1.61364337763676	330.415277845899	205.255738959919	289.720700725511	4.66090819602293	825.39171753133
AHRA	R_ctx-PLP	1	1446	36.7831356515528	21.2733788569439	41.9434852969432	1.69896386794612	0.962443218665664	1.80351225695834	300.881931215236	171.499267421158	327.089033947281	4.46491934357013	799.470232583675
AHRA	ctx-PLP	1	3004	38.2431419292557	22.6332147662885	39.1236433563791	1.79233063083792	1.06919840853835	1.70503831754988	316.199159594255	189.006784950249	307.708253934126	4.56656735692614	812.914198478631
AHRA	L_ctx-PLT	1	1048	64.2266517959478	15.2717009364194	20.501647233053	3.67250528954368	0.873510062836736	1.16948136601967	620.03853059725	147.453170193971	197.379895093787	5.71549671840008	964.871595885007
AHRA	R_ctx-PLT	1	1030	62.0571763418253	19.9397860508521	18.0030375295472	3.44885322445805	1.10095125407849	1.01481782510443	585.637012666869	186.981646661851	172.298288208304	5.56462230364096	944.916947537024
AHRA	ctx-PLT	1	2078	63.1513102570902	17.5855256081545	19.2631640787648	3.56164791368314	0.986245590738084	1.09281945690384	602.986767619246	167.046207134258	184.947722287219	5.64071296132506	954.980697040723
AHRA	L_ctx-STG	1	3954	58.3652060271877	21.497673314451	20.1371204613072	3.03653593134506	1.11710501522142	1.01648409882458	523.759040674297	192.70614550701	176.275552839357	5.17012504539106	892.740739020664
AHRA	R_ctx-STG	1	3986	56.4414818156501	24.985937667862	18.5725804730629	2.8452893907379	1.25722734508237	0.915191895358836	494.363388099804	218.754268759169	159.464486388662	5.01770863117911	872.582143247636
AHRA	ctx-STG	1	7940	57.3994673990783	23.2488347392238	19.3516977417679	2.94052727758434	1.18744854252945	0.965633881820239	509.001978815112	205.782697054001	167.836143409575	5.09360970193403	882.620819278688
AHRA	L_ctx-TP	1	941	31.7305364477014	11.434197969922	56.8352654849305	1.44953129674119	0.521832652859793	2.54309734363232	258.470772786804	92.229143893921	455.322732728802	4.5144612932333	806.022649409527
AHRA	R_ctx-TP	1	825	29.1297621154785	13.0690702022206	57.8011676765211	1.2594293153286	0.55137148214109	2.44792560750788	227.489270703865	99.4012630439527	445.308620087595	4.25872640497757	772.199153835412
AHRA	ctx-TP	1	1766	30.5155654261363	12.1979406605484	57.2864938586917	1.36072374596804	0.535631936074442	2.49863716112798	243.997534271275	95.5796525568747	450.644565724841	4.39499284317046	790.22175255299
AHRA	L_AMY	0	215	25.420827851739	30.3171118037981	44.2620604581611	0.503832999391611	0.60880262561489	0.992881059507991	116.530766008067	143.965629726232	226.919240055528	2.10551668451449	487.415635789827
AHRA	R_AMY	0	290	15.6199581396365	41.5868000260715	42.7932412583252	0.295611769790613	0.743898314931269	0.794264014579099	72.1074419887415	184.898226678782	194.469293449665	1.83377409930098	451.474962117189
AHRA	AMY	0	505	19.7926056408286	36.7888139512422	43.4185801255821	0.384260412095988	0.686382328390633	0.878823746578528	91.0203423138007	167.471477481162	208.284617252161	1.94946648706515	466.776437047124
AHRA	L_AHA	0	30	2.09829633235931	49.7670265197754	48.1346780776978	0.0481364123212794	0.468780415753524	0.594773042201996	15.8998687982559	155.614117431641	184.458116912842	1.1116898702768	355.972103142738
AHRA	R_AHA	0	41	0.0139640421129581	17.6291427147098	82.3568955398187	0.0728971438156583	0.133213542220069	0.600695756513898	35.6806662365249	50.138062686455	229.829489359042	0.806806442549625	315.648218282021
AHRA	AHA	0	71	0.894667826724094	31.2085302379769	67.8968036544155	0.0624348629025405	0.275002362022937	0.598193201170841	27.3225828119042	94.7054097618855	210.658486916985	0.935630426096318	332.686479490775
AHRA	L_AAA	0	53	20.1005444616642	32.5836462344763	47.3158081342589	0.348283661423989	0.5717147105145	0.968551371457442	84.0095782010061	138.957509670617	235.75250301721	1.88854974339593	458.719590888833
AHRA	R_AAA	0	100	3.52901996053755	59.8246630096436	36.646316280365	0.0839185075694695	0.873208392262459	0.537019947767258	21.7305794787407	237.903355560303	146.921927108765	1.49414684759919	406.555862147808
AHRA	AAA	0	153	9.26948269622194	50.3882323620366	40.3422840467465	0.175495979166133	0.768769404467414	0.686504689306995	43.3043502779568	203.627997180216	177.69330307705	1.63077007294054	424.625650535222
AHRA	L_BL	0	285	19.2560617530555	14.1810135136783	66.5629251714338	0.51558204172996	0.389699332886569	1.75913258393606	108.191785029361	81.9451866577853	371.198417636804	2.66441395855259	561.335389323951
AHRA	R_BL	0	325	4.42175180132572	37.2240702702449	58.3541781264085	0.126694210880937	0.816883388345058	1.19143423924079	27.4363414228879	185.114785766602	278.765539316031	2.13501183846679	491.31666650552
AHRA	BL	0	610	11.3525359591011	26.458051949554	62.1894124015433	0.308387705621874	0.61729739522101	1.45667035110661	65.1663437636172	136.91259601904	321.951392301966	2.3823554519495	524.030332084623
AHRA	L_BM	0	145	10.4986911362615	32.797698829914	56.7036111765894	0.258939464775653	0.701406960240726	1.29766553948665	57.1140309037833	160.087218975199	290.383413696289	2.25801196450303	507.584663575271
AHRA	R_BM	0	146	0.519974419993846	40.1162538136521	59.3637722355046	0.0216574889634838	0.768872255229787	1.00330266866782	5.00100648852244	187.56639950896	253.624868628097	1.79383241286109	446.192274625579
AHRA	BM	0	291	5.49218721675952	36.4695511585249	58.0382624295159	0.1398907758802	0.735255527486097	1.14997832594868	30.9679774170889	173.874024328907	271.940982150048	2.02512462931498	476.782983896044
AHRA	L_CEN	0	74	23.4560451249819	32.1626784865921	44.3812757698265	0.590219140858264	0.884500959435025	1.18073274718749	125.01912647969	187.070994196711	248.060071171941	2.65545284748077	560.150191848343
AHRA	R_CEN	0	74	10.1182754384102	55.4990786475104	34.3826456037728	0.271222299417934	1.26918128455007	0.769232887271288	61.180199468458	282.87714839626	170.355174812111	2.3096364712393	514.412522676829
AHRA	CEN	0	148	16.787160281696	43.8308785670512	39.3819606867996	0.430720720138099	1.07684112199255	0.974982817229387	93.0996629740741	234.974071296486	209.207622992026	2.48254465936003	537.281357262586
AHRA	L_CoA	0	76	15.7405200757478	42.9754314673574	41.2840491094087	0.120975664057034	0.316863868777689	0.358980119620499	49.2295165814851	123.322312003688	141.775539398193	0.796819652455222	314.327367983366
AHRA	R_CoA	0	95	0.128662670658607	41.6646725704795	58.2066653603002	0.0325624506068906	0.241929361381029	0.303604871975748	18.9487792424465	112.522463025545	153.927824803403	0.578096683963668	285.399067071394
AHRA	CoA	0	171	7.06726596180938	42.247232080203	50.6855025821262	0.0718572121402875	0.275233586890656	0.328216093151193	32.4068847264637	117.322395904719	148.526809067754	0.675306892182136	298.256089698937
AHRA	L_CoP	0	75	10.4203674602509	47.0780530802409	42.5015811665853	0.128158684025208	0.544422571460406	0.545624117652575	39.2039162572225	168.865051472982	161.990874125163	1.21820537313819	370.059841855367
AHRA	R_CoP	0	78	0.0134823621334269	38.2630185347337	61.7234986623128	0.0467214989905001	0.334314563717598	0.534529091455998	23.2428948790408	115.453887010232	191.335864825126	0.915565154164095	330.032646714399
AHRA	CoP	0	153	5.11489662591648	42.5841139001784	52.3009900859758	0.086641687733004	0.437308685160151	0.539967829787653	31.0669249663848	141.635830374325	176.951065462399	1.06391820268081	349.653820803109
AHRA	L_Me	0	50	19.7392110061646	38.5768479537964	41.6839427947998	0.472417098879814	0.810736594796181	0.794590656161308	110.432531509399	189.004848632812	184.30508682251	2.0777443498373	483.742466964722
AHRA	R_Me	0	50	5.61996673701331	57.9242435455322	36.455791053772	0.136608434624504	0.887470201253891	0.508616674244404	36.7609231165051	239.151649169922	135.74171043396	1.5326953101228	411.654282720387
AHRA	Me	0	100	12.6795888715889	48.2505457496643	39.0698669242859	0.304512766752159	0.849103398025036	0.651603665202856	73.5967273129523	214.078248901367	160.023398628235	1.80521982998005	447.698374842554
AHRA	L_La	0	476	29.0890017878108	9.88946289535584	61.0215355768925	0.720936415513523	0.251413520838392	1.52041696525421	156.098504186678	53.5348352995239	329.000011251754	2.49276690160613	538.633350737956
AHRA	R_La	0	464	15.2639570215653	29.4053640776667	55.3306783972115	0.327985312757564	0.625654787788617	1.19087355673827	74.8534369859202	143.814748846251	273.905191158426	2.14451365728445	492.573376990598
AHRA	La	0	940	22.2647243712811	19.5228439044965	58.2124316073479	0.526969062663773	0.436145380269142	1.35774872956124	115.994556121623	98.0985373055681	301.804270269516	2.32086317249415	515.897363696707
AHRA	L_BF	0	280	36.5640224029975	29.0354831078223	34.4004940884454	0.368076046809022	0.276724695707006	0.333119949432356	124.397067655836	95.8061056137085	118.076616423471	0.977920691948384	338.279789693015
AHRA	R_BF	0	172	48.1665454336204	45.399351746537	6.43410220306683	0.355363700712143	0.353862837260199	0.0785895800812965	142.949871595516	139.114478488301	31.0722095159662	0.787816118053639	313.136559599783
AHRA	BF	0	452	40.9791417863319	35.262441970342	23.758415760381	0.363238605373926	0.306078147802469	0.236263260210271	131.456984199254	112.28628290227	84.9687447684026	0.905580013386667	328.712011869927
AHRA	L_BNST	0	245	48.1145744946538	9.6007970970124	42.2846291989696	0.382803177651094	0.115445225685983	0.380300878231623	148.554766861273	39.1279338417917	137.454226731281	0.8785492815687	325.136927434346
AHRA	R_BNST	0	165	64.7255677470881	24.8664258521163	10.4080066379724	0.421178722129711	0.241696091682057	0.107083905544696	181.408175313112	88.9281755880876	40.4383894429062	0.769958719356465	310.774740344105
AHRA	BNST	0	410	54.7994864133164	15.7442818399201	29.4562323146659	0.398246994331513	0.166253501025867	0.27034770629664	161.776260506525	59.1694945445693	98.4112678225447	0.83484820165402	319.357022873639
AHRA	L_GPe	0	928	57.3444957363194	15.2443479269016	27.4111565731723	0.844574228828323	0.281533529172881	0.453594301176932	230.108387034515	69.8807798436088	117.882227622229	1.57970205917814	417.871394500353
AHRA	R_GPe	0	724	68.2267147704383	16.1286572595513	15.6446281200872	0.68220396179356	0.210991593426462	0.18286194016344	231.005807781746	61.504483136724	58.7490738953016	1.07605749538346	351.259364813772
AHRA	GPe	0	1652	62.1137006883182	15.6319023801936	22.2543971300527	0.773414378142386	0.250618056121787	0.33494404126545	230.501687652551	66.2098120374438	91.9667292576436	1.35897647552962	388.678228947638
AHRA	L_GPi	0	385	76.3289570498776	8.19953756216859	15.4715040857916	0.706297606384599	0.0848756982550492	0.146953568133441	253.687939730558	28.2584631253856	51.0702573999182	0.938126872773089	333.016660255861
AHRA	R_GPi	0	149	86.0402367099019	11.4326210787032	2.52714158809625	0.542576315418986	0.0734171856369748	0.0189327319621952	251.41078042664	32.4727217943076	9.03184167428205	0.634926233018156	292.915343895229
AHRA	GPi	0	534	79.0386586778619	9.10165262577095	11.8596875836257	0.660615073886703	0.0816784728241633	0.111232398490153	253.052552583959	29.4343517801972	39.3404372817163	0.85352594520102	321.827341645872
AHRA	L_CaB	0	790	48.4752002595346	26.8096000207376	24.7151999570146	0.32811618881135	0.196699866723222	0.175172801393591	145.545619288577	81.9305856004546	74.0443213740482	0.699988856928164	301.52052626308
AHRA	R_CaB	0	224	39.2436379364559	48.4638785666653	12.2924843976008	0.237754172412679	0.2503235664834	0.0836618053685275	119.168721335275	122.802837252617	42.5867142964687	0.571739544264606	284.55827288436
AHRA	CaB	0	1014	46.4358807719906	31.5931881807847	21.9709314310692	0.308154559942216	0.20854573333691	0.154957354539928	139.718770036566	90.9595642691768	67.0951063983304	0.671657647819054	297.773440704073
AHRA	L_CaH	0	2862	16.3995932806306	35.7518774163548	47.8485294209753	0.172078586750393	0.415194303143553	0.697537621640054	57.8779492828602	129.881150063395	191.109938583534	1.284810511534	378.86903792979
AHRA	R_CaH	0	2459	16.9466616453985	25.485005478444	57.5683330708085	0.175775414414548	0.332744867230518	0.845335666821976	58.8777929136136	98.1060457726037	231.017149665774	1.35385594846704	388.000988351991
AHRA	CaH	0	5321	16.6524106286787	31.0072357897202	52.3403537350027	0.173787006074985	0.377091848170775	0.765839706417793	58.340008198106	115.1968836753	209.552305065629	1.31671856066355	383.089196939035
AHRA	L_CaT	0	59	3.68061600549746	46.5098670700849	49.8095169713942	0.0516812005632762	0.448265511100575	0.498456782708734	17.7047385846154	155.386687973798	167.897419557733	0.998403494372585	340.988846116147
AHRA	R_CaT	0	62	6.57734429499795	20.1136647914236	73.3089907861525	0.0995327925850307	0.227174652800445	1.07771948893224	29.5343898342502	67.7605380089052	297.394579733572	1.40442693431772	394.689507576727
AHRA	CaT	0	121	5.16489000507623	32.9845402826717	61.8505696698654	0.0762001981281421	0.334979286186459	0.795269078459621	23.7662127786431	110.48733840501	234.251336342047	1.20644856277422	368.5048875257
AHRA	L_NAC	0	508	2.51091044924339	22.1617031463488	75.3273863079041	0.0684935498488991	0.368236065519548	1.30207030686337	18.1500905137216	94.2436691419346	326.519918877309	1.73879992223182	438.913678532965
AHRA	R_NAC	0	317	0.99956573099368	43.8521368375712	55.1482974903817	0.0511724141551981	0.627937790394205	0.961320536839849	15.8468198593154	167.841693252419	242.214856866782	1.64043074138925	425.903369978517
AHRA	NAC	0	825	1.93018769083714	30.4960879707336	67.5737243016561	0.0618380346793195	0.468024485865326	1.17113978916949	17.2650762137861	122.5231523456	294.126337474476	1.70100230971413	433.914566033862
AHRA	L_PuPV	0	190	24.5518776090522	31.2640396519711	44.1840831756592	0.374836785307056	0.480173602464952	0.702556586736127	99.0136362176192	128.685008641293	187.245163967735	1.55756697450814	414.943808826647
AHRA	R_PuPV	0	217	23.2284145355225	21.5395070748395	55.2320781830818	0.351551367665216	0.380439256279287	0.843739310030564	95.8000397044942	94.1429426439347	227.403058838734	1.57572993397507	417.346041187163
AHRA	PuPV	0	407	23.8462474199712	26.0792151575299	50.0745375162261	0.362421710053299	0.426998287668172	0.777830913406625	97.3002444649211	110.26823143877	208.656130029177	1.5672509111281	416.224605932868
AHRA	L_Pu	0	6382	28.7862909610034	19.8546570076609	51.3590521311842	0.525608992561889	0.389915062321233	1.07547027594111	129.435223074402	93.1101311522567	249.723555919632	1.99099433082423	472.26891014629
AHRA	R_Pu	0	6282	31.1156417715664	21.8421631249771	47.0421949814399	0.530261684619861	0.439613719332035	0.947559104093185	136.334985121814	103.246730516838	222.958172477836	1.91743450804508	462.539888116489
AHRA	Pu	0	12664	29.9417696242975	20.84056299542	49.2176673700745	0.527916968833855	0.414568170607861	1.01201970885735	132.857862460208	98.1384095167782	236.446539275494	1.95450484829907	467.44281125248
AHRA	L_Cla	0	147	25.3729197443748	17.8146186231756	56.8124622163318	0.215959376116999	0.15766068390843	0.489169773094508	81.3523443572375	58.3859948917311	183.314244432514	0.862789833119937	323.052583681483
AHRA	R_Cla	0	622	25.840594021837	21.9250952070549	52.2343109719623	0.270316180329878	0.232062839941867	0.574041989646924	87.946201942358	74.9613459087261	188.399895082333	1.07642100991867	351.307442933417
AHRA	Cla	0	769	25.7511946476017	21.1393474075357	53.1094582189354	0.259925477834048	0.217840321168245	0.557818041879427	86.6857376185443	71.7928457793396	187.427735595306	1.03558384088172	345.90631899319
AHRA	L_HTH	0	67	83.7499639027154	7.54547665457227	8.70455945427738	0.700529189252142	0.0637119065226514	0.0853301312274008	265.271370047954	24.2425629950281	31.7903581590795	0.849571227002194	321.304291202061
AHRA	R_HTH	0	45	85.6372375488281	1.03791864852861	13.3248431515893	0.883207570181953	0.0152868793850454	0.157548943493101	293.364088948568	4.9931294583612	50.2550812827216	1.0560433930601	348.612299689651
AHRA	HTH	0	112	84.5082434926714	4.9308328128583	10.5609234398045	0.773926753018584	0.0442554224048633	0.114346618298441	276.558623177665	16.508415591903	39.2092201284	0.932528793721888	332.276258897968
AHRA	L_HTHma	0	326	82.40486961786	1.74190676418002	15.8532232728107	0.656935858031723	0.0219655641790017	0.130936923248271	256.762512768704	8.73796777088949	50.5487395034977	0.809838345458996	316.049220043092
AHRA	R_HTHma	0	329	87.6330805027739	0.26758048117101	12.0993391999997	0.855503177932693	0.008271825672421	0.133595900055259	293.833103446613	2.83913201143495	44.1800399681717	0.997370903660373	340.852275426219
AHRA	HTHma	0	655	85.0309480623435	1.00136730294343	13.9676845553224	0.756674252302592	0.0150873352192077	0.132272500911628	275.382702590127	5.77504110698027	47.3498049277386	0.904034088433428	328.507548624846
AHRA	L_HTHpo	0	30	70.60802637736	1.16290600796541	28.2290680567423	0.561082739631335	0.0572381403762847	0.259795123835405	207.709514872233	21.2933657328288	96.0767402648926	0.878116003843024	325.079620869954
AHRA	R_HTHpo	0	60	72.5567447662354	17.5000451405843	9.94321108053749	0.540564536054929	0.17074143451949	0.138602518228193	203.493003845215	63.8719708760579	53.9839235464732	0.849908488802612	321.348898267746
AHRA	HTHpo	0	90	71.9071719699436	12.054332096378	16.0384967392724	0.547403937247064	0.132907003138421	0.179000053430597	204.898507520888	49.6791024949816	68.014862452613	0.859310993816083	322.592472468482
AHRA	L_HTHso	0	185	71.8743599556588	1.06080198600334	27.0648385795387	0.574342861691037	0.0244352034398125	0.220115640155367	221.532444268304	9.77367383616196	85.9407629477011	0.818893705286216	317.246881052167
AHRA	R_HTHso	0	186	75.6176475606939	12.7641511127673	11.618202060406	0.591329234421894	0.0940921097463097	0.111679793769864	232.90792699014	36.6791788839525	44.7774899432095	0.797101137938068	314.364595817302
AHRA	HTHso	0	371	73.7510486201777	6.92824925710334	19.3207027505395	0.582858940742087	0.0593575338252801	0.165751577007918	227.23551646847	23.2626871485313	65.3036503362848	0.807968051575285	315.801853953286
AHRA	L_HTHtub	0	298	77.1947286721044	0.599556953827507	22.2057137073286	0.536173291704399	0.0081874853912445	0.157411904893065	231.464162122483	3.5548998567607	66.7373937824429	0.701772681988709	301.756455761687
AHRA	R_HTHtub	0	304	81.3502033384223	4.05023433529698	14.5995624732241	0.595975333138516	0.034322554881663	0.109574333999358	247.89608016767	14.9563982233797	43.9430214331338	0.739872222019537	306.795499824184
AHRA	HTHtub	0	602	79.2931743507765	2.34209171124731	18.364733682133	0.566372329239235	0.0213852613465389	0.133254726235778	239.762007779853	9.31246713824273	55.2266143901007	0.721012316821552	304.301089308197
AHRA	L_STH	0	15	85.3130243937174	14.0020325978597	0.684945413470268	0.308475732803345	0.0454806737601757	0.0164935506725063	214.498412068685	32.0091167449951	11.4281819025675	0.370449957236027	257.935710716248
AHRA	R_STH	0	35	96.4939498901367	0.0558607558054583	3.45018844263894	0.478352132865361	0.000337084689609973	0.0199936713890306	264.112366594587	0.17845391849322	10.6049796427999	0.498682888944001	274.89580015588
AHRA	STH	0	50	93.1396722412109	4.23971230842173	2.62061553388834	0.427389212846756	0.0138801614107797	0.0189436351740733	249.228180236816	9.72765276644379	10.8519403207302	0.460213009431609	269.80777332399
AHRA	L_ANC	0	202	73.2046698202001	1.34855725601463	25.4467717916659	0.885767431542425	0.0250890791071245	0.326464223352694	268.884122489703	7.18087263567613	96.5230424522173	1.23732073400224	372.588037577596
AHRA	R_ANC	0	184	63.0525207934172	9.05632487639947	27.8911544862001	0.725716806948185	0.113067017904857	0.32775272546417	228.87945863475	33.9393181673696	100.407347098641	1.16653655031721	363.22612390076
AHRA	ANC	0	386	68.3653034447388	5.02272627713072	26.6119697600449	0.809473869559678	0.0670267494148521	0.327078431613087	249.814541792005	19.9361938217684	98.3746280867819	1.20357905058762	368.125363700555
AHRA	L_LD	0	140	61.1825126920428	11.6975546053478	27.1199332509722	0.86549998819828	0.167882320790419	0.388842479618532	243.236531066895	46.3430118049894	107.463907323565	1.42222478860723	397.043450195449
AHRA	R_LD	0	76	54.0208916413157	14.7628190391942	31.2162886920728	0.584331520293888	0.143245931714773	0.283731588603635	198.520496769955	48.3843540894358	95.7908825623362	1.0113090406123	342.695733421727
AHRA	LD	0	216	58.6626830630832	12.7760735728123	28.5612434987669	0.766570342083772	0.15921396167121	0.351859017965142	227.503111592046	47.0612618680354	103.356731944614	1.27764332172012	377.921105404695
AHRA	L_CM	0	260	61.2607489512517	10.5183886638054	28.2208623519311	1.6495426939084	0.266560420623192	0.770979193884593	347.038627389761	56.530051114009	160.764827288114	2.68708230841618	564.333505791884
AHRA	R_CM	0	260	60.8865672478309	2.62522222308012	36.488210942195	1.6077140716406	0.0757582027841216	0.946732603815886	341.032668011005	16.0466526895761	199.731575481708	2.63020487824061	556.81089618229
AHRA	CM	0	520	61.0736580995413	6.57180544344279	32.354536647063	1.6286283827745	0.171159311703657	0.858855898850239	344.035647700383	36.2883519017926	180.248201384911	2.6586435933284	560.572200987087
AHRA	L_Pf	0	101	62.0399467921493	12.2701393259634	25.6899141179453	1.3802884038132	0.250828111525809	0.592214968830052	312.819369778775	57.0166532686441	133.161800497829	2.22333148416906	502.997823545248
AHRA	R_Pf	0	101	66.3919073425897	2.27996139243098	31.3281304576609	1.43610128317729	0.0535690666056505	0.69832237787766	328.362238515722	12.3208103321566	157.640867856469	2.1879927276606	498.323916704348
AHRA	Pf	0	202	64.2159270673695	7.27505035919718	28.5090222878031	1.40819484349525	0.15219858906573	0.645268673353856	320.590804147248	34.6687318004004	145.401334177149	2.20566210591483	500.660870124798
AHRA	L_DLG	0	145	51.4398155902994	25.2288095671555	23.3313755430024	0.458002570939475	0.233770557364513	0.224314009783597	164.893200315278	84.7609369080642	80.447547333816	0.916087138087585	330.101684557158
AHRA	R_DLG	0	134	63.9142401396339	14.6768528632264	21.4089062107143	0.506505262495866	0.128345129094017	0.188817966451396	196.183570634073	49.2864163811527	72.4083898458908	0.823668358041279	317.878376861117
AHRA	DLG	0	279	57.4311162699081	20.1608446986017	22.4080390178175	0.481297770468351	0.183136122281192	0.207265730907199	179.921550217495	67.7229951496193	76.5864466048483	0.871699623656743	324.230991971963
AHRA	L_LP	0	451	63.939382591163	5.68233228945679	30.3782849745317	1.39514289687319	0.111030833267022	0.659154101380223	317.816569664526	26.8799740617925	150.629715270319	2.16532783152044	495.326258996638
AHRA	R_LP	0	418	67.8081750641599	0.671210282941184	31.5206155640086	1.14872469706684	0.0217978539231899	0.532225809652697	294.096894807222	5.19716169909712	134.851442601692	1.70274836064272	434.145499108012
AHRA	LP	0	869	65.8003207427311	3.27191917239865	30.927760447951	1.27661262354862	0.0681086406712549	0.598099986372046	306.407105809114	16.4502668493568	143.040166391739	1.94282125059192	465.89753905021
AHRA	L_Pul	0	1685	55.6236101190131	5.35434958246876	39.0220406903004	1.11255985689446	0.103605421515768	0.771194078607446	263.46282803227	25.3877878989947	182.937532546046	1.98735935701768	471.788148477311
AHRA	R_Pul	0	1626	61.1148340922	1.5465741597281	37.3385921703493	1.02709181546285	0.0326487882130218	0.628557789452182	262.865817240097	8.83961992539914	160.52890866269	1.68829839312805	432.234345828186
AHRA	Pul	0	3311	58.3202969750693	3.48438798857679	38.1953154431121	1.07058733035632	0.0687593068222416	0.701146779855872	263.169641820227	17.2611430409257	171.932874607557	1.84049341703443	452.36365946871
AHRA	L_VA	0	1038	77.3554793414812	3.03994047658622	19.6045804133994	1.13819199780393	0.052132210580684	0.312466940542895	311.331590700241	13.6680833889541	82.6994831346133	1.50279114892751	407.699157223809
AHRA	R_VA	0	1036	71.762072920339	4.03316629655357	24.2047606784865	1.37235999524478	0.0983796061158655	0.492236352162472	331.03572558252	22.9365249881413	114.590949224229	1.96297595352312	468.563199794891
AHRA	VA	0	2074	74.5614730481816	3.53607449273192	21.9024525226714	1.25516309006465	0.0752336097004757	0.402264968719308	321.174157594186	18.2978353160312	98.6298393876711	1.73266166848443	438.101832297888
AHRA	L_VL	0	979	73.8181335636252	7.16984989864712	19.0120172895742	1.50011774663175	0.136526388571854	0.417943768191843	352.388675257183	32.6504371660601	95.6406831439352	2.05458790339545	480.679795567178
AHRA	R_VL	0	939	68.0255666413881	6.34887680460533	25.625555674235	1.52997764776817	0.161858767901284	0.599379053964211	345.38101969791	34.5457369591227	132.049401077092	2.29121546963366	511.976157734125
AHRA	VL	0	1918	70.9822522601942	6.76792407210633	22.2498236207507	1.51473633222461	0.148928424124687	0.506769489432851	348.957920006841	33.5783237696502	113.46538916022	2.17043424578214	496.001632936711
AHRA	L_VPL	0	611	68.7749992969969	5.08650810843404	26.13849329557	1.10822294054952	0.0794900432411953	0.431793521498307	290.166838850405	21.6939372103265	111.275153682977	1.61950650528903	423.135929743709
AHRA	R_VPL	0	649	70.6896439539082	3.79380580539512	25.5165503065465	1.24005348794449	0.0738964719430203	0.458160371610031	311.541538232648	18.4527892024014	113.32498545125	1.77211033149754	443.319312886299
AHRA	VPL	0	1260	69.7611932512314	4.42066382694812	25.8181432956682	1.17612613519979	0.0766089100884052	0.445374541912997	301.176505436973	20.0244887522762	112.330979728699	1.69810958720119	433.531973917948
AHRA	L_VPM	0	127	67.5553880225955	9.70730144771065	22.7373099364634	1.38561990786725	0.192556821455167	0.508813245324638	322.909143643116	46.1929917673426	115.863159329872	2.08698997464706	484.965294740331
AHRA	R_VPM	0	127	68.4634546294926	3.73753671207297	27.799008497103	1.55579674994852	0.0861731745801338	0.665090956791179	347.768724816991	19.6164190112136	146.686728830413	2.30706088131983	514.071872658617
AHRA	VPM	0	254	68.009421326044	6.72241907989181	25.2681592167832	1.47070832890788	0.13936499801765	0.586952101057909	335.338934230053	32.9047053892781	131.274944080143	2.19702542798344	499.518583699474
AHRA	L_MG	0	105	64.1613185337612	3.71865561178752	32.1200269971575	0.937505408695766	0.0534256444445678	0.470417529344559	258.365510777065	15.0381277720133	128.814323933919	1.46134858248489	402.217962482997
AHRA	R_MG	0	101	73.1909885217648	1.8261408695195	24.9828700452748	0.95659611130705	0.0265697545434192	0.32801295831652	279.911380276822	7.99410891444376	94.4510227996524	1.31117882416699	382.356511990918
AHRA	MG	0	206	68.5884868288503	2.79077217019009	28.6207413071568	0.946865413374114	0.0402584362891503	0.400597812481297	268.929262327916	11.5845068758263	111.966297649643	1.38772166214456	392.480066853386
AHRA	L_MD	0	1105	53.2526812523199	8.52964896246858	38.2176696294034	1.46940120027076	0.230048444833421	1.03364228452493	306.425300632667	48.0999719067397	215.893466193428	2.73309192962911	570.418738732834
AHRA	R_MD	0	1101	49.7934350785508	8.54776186386392	41.6588029922083	1.18152135957056	0.201936616560721	0.980198288889607	261.023609448952	44.9963454064946	215.537222804209	2.36365626502089	521.557177659655
AHRA	MD	0	2206	51.526194381368	8.53868899167813	39.9351165162793	1.32572227705638	0.216018017395414	1.00696874001247	283.765617045509	46.5509724612411	215.715667475599	2.54870903446426	546.032256982349
AHRA	L_Re	0	137	62.4615410296586	4.59016237649931	32.9482970690205	1.37585251609774	0.117262592061634	0.729357904543842	313.885404712092	25.4955566364483	163.503316280616	2.22247301270322	502.884277629156
AHRA	R_Re	0	102	61.477845659443	2.36922299671991	36.1529311198814	1.5145045635747	0.0618577897594329	0.871621119041069	331.64506111893	13.1238321661949	187.941402958889	2.4479834723752	532.710296244014
AHRA	Re	0	239	62.0417212482277	3.64231377090308	34.3159651576725	1.43502619326364	0.093617027899188	0.790072749224667	321.464839663964	20.2155738081393	173.932959967577	2.3187159703875	515.613373439681
AHRA	L_ZI	0	181	78.3710551815138	10.0056604841796	11.6232841241261	0.470711745609895	0.0582757005344199	0.0682063178179878	227.716799404081	28.4819920507584	31.7260549832444	0.597193763962302	287.924846438084
AHRA	R_ZI	0	212	76.3758176407724	5.5907423376053	18.0334397981752	0.979461606943382	0.0681523663762799	0.237839783963589	289.613467378436	20.8019002437029	68.5387456911915	1.28545375728325	378.954113313331
AHRA	ZI	0	393	77.2947438363811	7.62407614048049	15.0811798058014	0.745151874369944	0.0636035711666701	0.159713429326556	261.106350575998	24.3390417629829	51.5843003524169	0.968468874863171	337.029692691398
AHRA	L_THM	0	2688	66.7727832822573	7.02619576899763	26.2010209743194	0.850790006424566	0.0952182538651333	0.378325735773008	251.669494225865	28.0360302595779	104.390889770218	1.32433399606271	384.096414255662
AHRA	R_THM	0	2281	70.6134080941193	4.29334480029232	25.0932469684949	1.01408005505474	0.0669593578385694	0.386106509604262	281.98732242141	18.3411447641255	102.656252851407	1.46714592249757	402.984720036943
AHRA	THM	0	4969	68.535807068906	5.77169122892582	25.6925016530705	0.925747664087158	0.0822461182570447	0.381897469544208	265.586774586912	23.585631021275	103.594611482472	1.38989125188841	392.767017090659
AHRA	L_HN	0	71	56.0812301635742	5.14720257906847	38.7715666059037	1.04915387697623	0.095295841635113	0.717024778816062	257.896428282832	23.0779514850025	174.164238620812	1.8614744974274	455.138618388646
AHRA	R_HN	0	66	60.3194036772757	4.32210093556028	35.3584967526523	0.76566782503417	0.0572373281430566	0.468064003370025	228.542220144561	16.2602390376004	134.88112039277	1.29096915654725	379.683579574932
AHRA	HN	0	137	58.1229779876932	4.74970835664847	37.1273139758702	0.912583954142828	0.0769610833104727	0.597087470936949	243.754984946146	19.7935060723855	155.239524729931	1.58663250839025	418.788015748463
AHRA	MiN	0	648	55.8560409781374	7.77715326319046	36.366805785968	1.28505757377471	0.182039357471908	0.868646000822385	287.679264139246	39.442133160239	190.743963488826	2.33574293206901	517.865360788311
AHRA	Pin	0	1	65.7967071533203	3.13557553291321	31.0677185058594	0.649332642555237	0.0305703654885292	0.214003950357437	237.654434204102	11.1886920928955	78.3250122070312	0.893906958401203	327.168138504028
AHRA	L_IC	0	273	82.3787171080872	4.45530271158987	13.1659805353308	1.27224321985419	0.0680856670461076	0.204482259126482	340.797941214872	18.2038161326677	54.2549643394275	1.54481114602678	413.256721686968
AHRA	R_IC	0	309	83.2356116532508	5.52575607493544	11.2386328889642	1.30127124396728	0.0843284846063851	0.161342827458549	348.457004189105	22.2989987965348	42.7826195442175	1.54694255603222	413.538622529858
AHRA	IC	0	582	82.8336662738184	5.02363619831458	12.1426980220537	1.28765500585238	0.076709431008523	0.181578334065673	344.864350938305	20.3780625985353	48.1639771543418	1.54594277092658	413.406390691182
AHRA	L_SC	0	297	77.8925144696477	3.48266933823274	18.6248157481955	1.2528887818558	0.0583411605733914	0.312522744038691	326.738665853687	15.1865379545424	81.7723246616145	1.62375268646789	423.697528469843
AHRA	R_SC	0	290	86.4877278031974	2.50687643032649	11.0053957182786	1.28998823926367	0.0385035511571914	0.16665542701195	350.766890111463	10.3602228341431	45.5610580049712	1.49514721743281	406.688170950577
AHRA	SC	0	587	82.1388719938886	3.00059107027224	14.8605366874188	1.27121730425492	0.0485406380338718	0.240458822509296	338.609509183763	12.8021574010232	63.8826017818418	1.56021676479809	415.294268366629
AHRA	L_MTg	0	2116	83.8905950322719	7.47318128479859	8.63622380752426	0.830870219328509	0.0672768207891036	0.110517704915424	284.453778394905	23.9451472080385	33.9470737228779	1.00866474503304	342.345999325821
AHRA	R_MTg	0	1954	93.0880719968704	1.53854080898176	5.37338731207917	0.910429843082765	0.0213929093782253	0.0716006751551473	314.122278383347	6.29862669469311	21.2318772931008	1.00342342761614	341.652782371141
AHRA	MTg	0	4070	88.3062879042192	4.62397059935729	7.06974161781918	0.869066657858194	0.0452480338365591	0.0918337058609817	298.697574212452	15.4730830598624	27.8425297858301	1.00614839755573	342.013187058144
AHRA	L_RN	0	432	83.2680652759693	12.0411402538971	4.69079560195786	0.653138040254513	0.0934448241842566	0.0451857014799046	259.816531605191	37.2947258463612	16.5480522103608	0.791768565918675	313.659309661913
AHRA	R_RN	0	441	95.8057642480413	0.493984973202704	3.70025039997641	0.783978626300959	0.00496886860369747	0.0369427659606119	303.328445745974	1.80017622587769	13.0436249380434	0.825890260865268	318.172246909895
AHRA	RN	0	873	89.6015420762944	6.20804119457723	4.19041709786414	0.719232769288285	0.0487507847672731	0.0410217443619114	281.796776892803	19.3644894401376	14.7777745160973	0.809005298417469	315.939040849038
AHRA	L_SN	0	149	86.3168076892827	10.4314576487413	3.25173428703425	0.337558774040049	0.0498748829075754	0.0317222094145719	211.685313282397	31.8475279616029	20.8447136447934	0.419155866362197	264.377554888793
AHRA	R_SN	0	163	99.9942607294562	0.000414489245520149	0.00532503624753625	0.375571832152232	0.0046787716182131	0.00938864334434434	249.484965131327	3.65838826445791	7.33033399909713	0.38963924711479	260.473687394882
AHRA	SN	0	312	93.4624001429631	4.98190625451755	1.55569355665529	0.35741816016917	0.0262628119455047	0.0200543527817287	231.433208318857	17.1205094659791	13.7843165863046	0.403735324896404	262.338034371141
AHRA	L_PTR	0	182	72.1217510307228	3.13761325393404	24.7406345828549	1.24731692082279	0.0576295325338104	0.444852955066241	314.344514113206	14.4743739785729	111.549580165318	1.74979940842284	440.368468257097
AHRA	R_PTR	0	183	84.1823179317954	0.624156728659151	15.1935253825288	1.16212984675267	0.00948972600213853	0.21103991893797	329.384919880518	2.76147168524604	59.6641523017258	1.38265949169278	391.81054386749
AHRA	PTR	0	365	78.1685558057811	1.87744190016608	19.9540017509106	1.20460668916572	0.0334936843275201	0.327626145171793	321.885320292434	8.60187776027477	85.5357903049417	1.56572651866503	416.02298835765
AHRA	L_CBV	0	4850	93.078700640177	4.12016395834059	2.80113534295251	2.09925257888037	0.0990203577606226	0.0590302399878521	471.601889635853	22.0115504100249	13.8774782382232	2.25730317662884	507.490918284101
AHRA	R_CBV	0	4857	92.9317413213839	4.7000111853562	2.36824768185137	2.07406447350746	0.111349683996413	0.0474531788934113	467.973000202646	24.778321651033	11.507712071145	2.23286733639728	504.259033924824
AHRA	CBV	0	9707	93.0051679924611	4.41029664419768	2.58453542846109	2.08664944425626	0.105189466396374	0.0532375351629115	469.786136470397	23.3959336301317	12.6917407010336	2.24507644581554	505.873810801562
AHRA	L_CBPV	0	14357	89.2967016458295	6.93416887823459	3.76912930984034	1.92434208574896	0.145073966271886	0.0837464596751168	440.913963337533	33.6816092825361	19.1217010926373	2.15316251169596	493.717273712707
AHRA	R_CBPV	0	13694	89.6725634110658	7.20348939073575	3.12394720557891	1.94685083104517	0.155826361800292	0.0700965950814431	444.542543002597	35.6705713949391	16.0979466112684	2.17277378792691	496.311061008805
AHRA	CBPV	0	28051	89.4801906841221	7.06564636916863	3.45416286530161	1.93533045543583	0.150323094800851	0.0770828382090098	442.6853714846	34.6525852608344	17.6455578582476	2.16273638844569	494.983514603682
AHRA	L_CBL	0	34570	87.038473275703	7.48704558258558	5.47448116519203	1.94763722125293	0.155958831319126	0.119095435573564	439.276457350303	36.2325736224359	27.4041452244368	2.22269148814562	502.913176197176
AHRA	R_CBL	0	34541	87.5525250603158	8.22788884366718	4.21958609785567	1.92491322357195	0.175277878039896	0.0836881779803651	437.507453716794	40.3542822877671	19.9181374982236	2.18387927959221	497.779873502785
AHRA	CBL	0	69111	87.2953913161352	7.8573117787196	4.84729691780933	1.93627999007557	0.16561430140033	0.10139923548202	438.392326683621	38.2925631900764	23.662711981232	2.20329352695792	500.34760185493
AHRA	L_CbDN	0	58	99.6125630345838	0.386309549027797	0.00112813523444642	0.747302867729088	0.0115375380748823	0.00420578801700638	303.443393575734	4.65000500941071	1.7670891170976	0.763046193820977	309.860487702242
AHRA	R_CbDN	0	103	99.9345983116372	0.064963645798233	0.000436554231283826	0.866080572014873	0.00533052111807336	0.00146418691891338	321.828997565705	1.98491402178578	0.572571066639218	0.87287528005186	324.38648265413
AHRA	CbDN	0	161	99.8185856031335	0.180728008452362	0.000685695213789605	0.823291088483348	0.00756658933853868	0.00245184445735682	315.205612277392	2.94500891173762	1.00289433947516	0.833309522279244	319.153515528605
AHRA	PnBa	0	137	86.1458800378507	6.85905271428671	6.99506748142741	0.505821157328404	0.0372376083693787	0.0425713925547945	248.22442972225	18.6705321970865	19.5004835691657	0.585630158252577	286.395445488502
AHRA	PnTg	0	2192	94.1826394457017	5.07410845377679	0.743252060441594	0.587858910271286	0.0338583819700566	0.0073510634322929	273.924622027543	14.5354318319243	3.6805269045756	0.629068355673636	292.140580764043
AHRA	MoTg	0	354	95.8929818147993	2.10633331604432	2.00068442188711	0.655196266238299	0.0143728130195929	0.0145560781730927	286.950074966344	6.15984730096534	6.31247109424302	0.684125157430984	299.422393361553
