# Supplementary material for: Putative mapping of α-subunits in the human brain: A PET study of GABA A receptor binding
Source: Imaging Neurosci (Camb). 2025 Jan 30;3:imag_a_00464. doi: 10.1162/imag_a_00464 (PMC12319990; doi:10.1162/imag_a_00464)
Supplement: Supplementary Material [file imag_a_00464-supp.zip › 4_Component_contribution_ROI_statistics/4_Component_contribution_ROI_statistics/Component_contribution_ROI_statistics.xlsx]

## Sheet: Sheet1
atlas	roi	surface_based	n_elements	frac_contrib_c1	frac_contrib_c2	frac_contrib_c3	abs_contrib_binding_c1	abs_contrib_binding_c2	abs_contrib_binding_c3	abs_contrib_density_c1	abs_contrib_density_c2	abs_contrib_density_c3	flumazenil_binding	BZR_density
DK	L_ctx-caudalanteriorcingulate	TRUE	904	36.7064	3.04796	60.2456	1.54899	0.134823	2.46243	280.831	23.8951	452.597	4.14625	757.323
DK	R_ctx-caudalanteriorcingulate	TRUE	998	31.7784	2.14368	66.0779	1.26383	0.0753091	2.46313	230.869	13.6594	467.3	3.80227	711.828
DK	ctx-caudalanteriorcingulate	TRUE	1902	34.1207	2.57347	63.3059	1.39936	0.103595	2.4628	254.615	18.5244	460.312	3.96576	733.451
DK	L_ctx-caudalmiddlefrontal	TRUE	4257	63.6518	12.5241	23.8242	3.5969	0.715318	1.34603	608.667	120.86	227.772	5.65825	957.3
DK	R_ctx-caudalmiddlefrontal	TRUE	3191	64.904	11.5029	23.5932	3.50263	0.633771	1.2772	598.853	107.873	218.217	5.4136	924.943
DK	ctx-caudalmiddlefrontal	TRUE	7448	64.1883	12.0865	23.7252	3.55651	0.68038	1.31654	604.462	115.296	223.678	5.55343	943.437
DK	L_ctx-cuneus	TRUE	2222	74.2608	16.1656	9.5736	4.29463	0.940762	0.539129	723.153	158.271	91.2548	5.77452	972.678
DK	R_ctx-cuneus	TRUE	2291	74.5226	15.3285	10.1489	4.40644	0.89941	0.589666	738.559	150.818	99.3038	5.89552	988.681
DK	ctx-cuneus	TRUE	4513	74.3937	15.7407	9.86564	4.35139	0.91977	0.564784	730.974	154.487	95.3408	5.83594	980.802
DK	L_ctx-entorhinal	TRUE	713	23.6684	26.1168	50.2148	0.996535	1.11775	2.09994	181.178	202.779	382.356	4.21422	766.313
DK	R_ctx-entorhinal	TRUE	608	25.0153	26.2682	48.7165	0.982868	1.043	1.92262	181.921	193.074	356.173	3.94849	731.168
DK	ctx-entorhinal	TRUE	1321	24.2883	26.1865	49.5252	0.990245	1.08335	2.01833	181.52	198.312	370.305	4.09192	750.137
DK	L_ctx-fusiform	TRUE	4673	52.9903	27.2898	19.7199	2.68424	1.35168	0.985271	465.902	235.774	171.367	5.02119	873.043
DK	R_ctx-fusiform	TRUE	4869	53.8153	27.0955	19.0891	2.5979	1.30916	0.900044	455.867	230.117	158.743	4.8071	844.728
DK	ctx-fusiform	TRUE	9542	53.4113	27.1907	19.398	2.64019	1.32998	0.941782	460.782	232.887	164.926	4.91195	858.595
DK	L_ctx-inferiorparietal	TRUE	6213	63.1829	19.8675	16.9496	3.36562	1.06921	0.905728	577.053	183.146	155.083	5.34056	915.283
DK	R_ctx-inferiorparietal	TRUE	8017	63.5628	18.2827	18.1546	3.31917	0.964729	0.953681	571.601	166.019	164.043	5.23758	901.662
DK	ctx-inferiorparietal	TRUE	14230	63.3969	18.9746	17.6285	3.33945	1.01035	0.932744	573.981	173.497	160.131	5.28254	907.609
DK	L_ctx-inferiortemporal	TRUE	5661	50.6499	27.5817	21.7683	2.48571	1.33905	1.05741	434.684	234.723	185.249	4.88217	854.656
DK	R_ctx-inferiortemporal	TRUE	4811	50.7576	26.3701	22.8723	2.46659	1.26263	1.10391	432.28	221.903	193.987	4.83314	848.171
DK	ctx-inferiortemporal	TRUE	10472	50.6994	27.0251	22.2755	2.47693	1.30394	1.07878	433.58	228.833	189.263	4.85964	851.676
DK	L_ctx-isthmuscingulate	TRUE	1332	62.0199	18.6091	19.371	2.77189	0.815989	0.79076	498.025	146.867	143.166	4.37863	788.058
DK	R_ctx-isthmuscingulate	TRUE	1363	61.0701	21.4845	17.4454	2.62757	0.871133	0.757856	475.425	160.125	136.362	4.25656	771.912
DK	ctx-isthmuscingulate	TRUE	2695	61.5395	20.0633	18.3971	2.6989	0.843878	0.774119	486.595	153.572	139.725	4.31689	779.892
DK	L_ctx-lateraloccipital	TRUE	8159	69.532	23.0268	7.44121	3.86521	1.28164	0.404007	656.406	217.849	68.8427	5.55086	943.097
DK	R_ctx-lateraloccipital	TRUE	8086	69.5255	23.9212	6.5533	3.76114	1.2936	0.344595	642.842	221.089	59.1254	5.39934	923.056
DK	ctx-lateraloccipital	TRUE	16245	69.5288	23.472	6.99925	3.81341	1.2876	0.374434	649.654	219.462	64.0059	5.47544	933.122
DK	L_ctx-lateralorbitofrontal	TRUE	3710	55.5036	20.0886	24.4078	2.89459	1.05046	1.27392	498.923	181.007	219.27	5.21896	899.2
DK	R_ctx-lateralorbitofrontal	TRUE	3777	52.8273	20.4813	26.6914	2.62343	0.971118	1.28621	457.538	171.628	225.303	4.88076	854.469
DK	ctx-lateralorbitofrontal	TRUE	7487	54.1535	20.2867	25.5598	2.7578	1.01043	1.28012	478.045	176.275	222.314	5.04834	876.634
DK	L_ctx-lingual	TRUE	4224	71.2524	23.1265	5.62107	4.07329	1.28958	0.318935	687.44	219.164	53.812	5.68181	960.416
DK	R_ctx-lingual	TRUE	4661	70.956	22.6695	6.37445	4.0319	1.23874	0.362389	681.53	211.044	61.3908	5.63303	953.965
DK	ctx-lingual	TRUE	8885	71.0969	22.8868	6.01628	4.05158	1.26291	0.341731	684.34	214.904	57.7878	5.65622	957.032
DK	L_ctx-medialorbitofrontal	TRUE	2979	46.0606	19.0145	34.9249	2.3247	0.919746	1.72763	403.997	161.115	301.434	4.97208	866.547
DK	R_ctx-medialorbitofrontal	TRUE	3009	45.0346	16.254	38.7114	2.29511	0.812479	1.94103	397.908	141.447	337.313	5.04861	876.669
DK	ctx-medialorbitofrontal	TRUE	5988	45.545	17.6273	36.8276	2.30983	0.865844	1.83486	400.938	151.232	319.464	5.01054	871.633
DK	L_ctx-middletemporal	TRUE	4692	53.0311	21.7897	25.1792	2.79779	1.14042	1.31918	480.637	196.363	227.283	5.25739	904.283
DK	R_ctx-middletemporal	TRUE	4835	51.3028	24.9208	23.7764	2.6543	1.2668	1.21746	458.373	219.377	210.817	5.13856	888.566
DK	ctx-middletemporal	TRUE	9527	52.154	23.3787	24.4673	2.72497	1.20456	1.26756	469.338	208.043	218.926	5.19709	896.307
DK	L_ctx-parahippocampal	TRUE	1076	36.3868	27.0066	36.6066	1.58178	1.18445	1.52054	285.501	213.092	277.316	4.28678	775.909
DK	R_ctx-parahippocampal	TRUE	1072	37.8409	27.152	35.0071	1.58769	1.14703	1.40334	289.148	209.042	258.051	4.13807	756.241
DK	ctx-parahippocampal	TRUE	2148	37.1125	27.0792	35.8084	1.58473	1.16578	1.46205	287.321	211.071	267.701	4.21256	766.093
DK	L_ctx-paracentral	TRUE	2346	68.7844	11.002	20.2136	3.13086	0.499724	0.914846	558.065	88.8521	163.202	4.54543	810.119
DK	R_ctx-paracentral	TRUE	2729	67.1601	13.2774	19.5626	3.01694	0.603355	0.877531	539.171	107.848	156.803	4.49782	803.822
DK	ctx-paracentral	TRUE	5075	67.911	12.2255	19.8635	3.0696	0.55545	0.89478	547.905	99.067	159.761	4.51983	806.733
DK	L_ctx-parsopercularis	TRUE	2444	59.7857	16.7447	23.4696	3.45569	0.970959	1.3497	581.998	163.523	227.398	5.77634	972.919
DK	R_ctx-parsopercularis	TRUE	1850	58.2261	18.9778	22.796	3.18247	1.04448	1.24171	542.773	177.793	211.658	5.46865	932.224
DK	ctx-parsopercularis	TRUE	4294	59.1138	17.7068	23.1794	3.33797	1.00263	1.30317	565.099	169.671	220.617	5.64378	955.386
DK	L_ctx-parsorbitalis	TRUE	941	59.611	15.1461	25.2429	3.40779	0.875124	1.42604	575.49	147.774	240.742	5.70895	964.006
DK	R_ctx-parsorbitalis	TRUE	1256	61.6992	14.348	23.9528	3.41532	0.788222	1.32031	580.985	134.081	224.458	5.52385	939.524
DK	ctx-parsorbitalis	TRUE	2197	60.8048	14.6898	24.5054	3.41209	0.825443	1.36559	578.632	139.946	231.433	5.60313	950.01
DK	L_ctx-parstriangularis	TRUE	1852	60.169	16.9424	22.8886	3.45628	0.963769	1.32175	582.959	162.661	222.73	5.7418	968.35
DK	R_ctx-parstriangularis	TRUE	2167	60.4055	16.3619	23.2326	3.35869	0.90586	1.28742	570.577	154.006	218.661	5.55198	943.244
DK	ctx-parstriangularis	TRUE	4019	60.2965	16.6294	23.0741	3.40366	0.932545	1.30324	576.283	157.994	220.536	5.63945	954.813
DK	L_ctx-pericalcarine	TRUE	2005	79.9632	16.3686	3.66822	5.30745	1.08326	0.243318	869.2	177.428	39.7274	6.63402	1086.36
DK	R_ctx-pericalcarine	TRUE	2169	79.6688	17.2563	3.07491	5.33541	1.15766	0.195662	872.404	189.37	31.8176	6.68873	1093.59
DK	ctx-pericalcarine	TRUE	4174	79.8102	16.8299	3.35991	5.32197	1.12192	0.218554	870.865	183.633	35.6171	6.66245	1090.12
DK	L_ctx-postcentral	TRUE	7562	70.4513	13.2681	16.2806	3.48558	0.672867	0.81189	608.314	116.768	141.235	4.97034	866.317
DK	R_ctx-postcentral	TRUE	6574	68.7574	17.0929	14.1496	3.25285	0.825316	0.682969	573.922	144.892	119.833	4.76114	838.648
DK	ctx-postcentral	TRUE	14136	69.6635	15.0469	15.2896	3.37735	0.743764	0.751935	592.32	129.847	131.282	4.87305	853.449
DK	L_ctx-posteriorcingulate	TRUE	1972	59.5708	8.43679	31.9924	2.71946	0.399164	1.46995	484.094	70.564	261.166	4.58857	815.824
DK	R_ctx-posteriorcingulate	TRUE	1771	57.0552	9.89923	33.0455	2.57286	0.486659	1.47108	459.013	85.0789	264.065	4.5306	808.157
DK	ctx-posteriorcingulate	TRUE	3743	58.3806	9.12874	32.4907	2.65009	0.440562	1.47049	472.227	77.4318	262.537	4.56114	812.196
DK	L_ctx-precentral	TRUE	8743	67.5162	12.0983	20.3854	3.3084	0.619028	1.02505	578.661	107.035	178.259	4.95248	863.955
DK	R_ctx-precentral	TRUE	8301	67.3203	13.3451	19.3346	3.11577	0.660136	0.925904	552.672	115.301	162.829	4.70181	830.802
DK	ctx-precentral	TRUE	17044	67.4208	12.7056	19.8736	3.21459	0.639049	0.976761	566.004	111.061	170.744	4.8304	847.808
DK	L_ctx-precuneus	TRUE	5695	69.1812	14.6126	16.2062	3.55282	0.749142	0.834235	614.597	129.448	144.209	5.1362	888.254
DK	R_ctx-precuneus	TRUE	5724	66.5397	19.9145	13.5458	3.39934	1.03103	0.689833	588.51	178.166	119.462	5.1202	886.138
DK	ctx-precuneus	TRUE	11419	67.8571	17.2703	14.8726	3.47588	0.890446	0.761851	601.52	153.869	131.804	5.12818	887.193
DK	L_ctx-rostralanteriorcingulate	TRUE	1168	40.3617	7.7926	51.8457	1.90195	0.342747	2.41536	335.92	61.3561	428.003	4.66006	825.28
DK	R_ctx-rostralanteriorcingulate	TRUE	857	26.8555	11.3663	61.7781	1.23868	0.49184	2.67363	219.374	91.1048	480.954	4.40415	791.433
DK	ctx-rostralanteriorcingulate	TRUE	2025	34.6458	9.30505	56.0492	1.62125	0.405845	2.52467	286.597	73.946	450.413	4.55176	810.956
DK	L_ctx-rostralmiddlefrontal	TRUE	7678	61.9636	8.7138	29.3226	3.49546	0.499401	1.65057	591.837	84.129	279.639	5.64543	955.605
DK	R_ctx-rostralmiddlefrontal	TRUE	7683	60.6868	11.7135	27.5997	3.39697	0.658113	1.54681	576.152	111.433	262.261	5.60189	949.846
DK	ctx-rostralmiddlefrontal	TRUE	15361	61.325	10.2141	28.4609	3.4462	0.578783	1.59867	583.992	97.7852	270.947	5.62365	952.725
DK	L_ctx-superiorfrontal	TRUE	11159	58.207	10.5864	31.2066	3.06219	0.559317	1.6343	526.785	96.1076	281.18	5.25581	904.073
DK	R_ctx-superiorfrontal	TRUE	10432	57.7133	10.5091	31.7777	3.0354	0.556416	1.67629	522.082	95.5587	288.06	5.26811	905.7
DK	ctx-superiorfrontal	TRUE	21591	57.9685	10.549	31.4825	3.04925	0.557915	1.65459	524.513	95.8424	284.504	5.26175	904.859
DK	L_ctx-superiorparietal	TRUE	8436	68.2634	16.9976	14.739	3.32323	0.832426	0.718855	582.128	145.618	125.897	4.87451	853.643
DK	R_ctx-superiorparietal	TRUE	8845	68.1926	17.0333	14.7741	3.24029	0.808212	0.708358	570.986	142.446	124.65	4.75686	838.083
DK	ctx-superiorparietal	TRUE	17281	68.2272	17.0158	14.757	3.28078	0.820032	0.713482	576.425	143.994	125.259	4.81429	845.678
DK	L_ctx-superiortemporal	TRUE	6416	52.9185	19.6111	27.4703	2.77278	1.0174	1.34549	477.257	175.609	235.32	5.13568	888.185
DK	R_ctx-superiortemporal	TRUE	5564	51.7324	21.6479	26.6197	2.6591	1.09789	1.27927	459.724	190.422	224.891	5.03627	875.037
DK	ctx-superiortemporal	TRUE	11980	52.3676	20.5571	27.0753	2.71999	1.05479	1.31474	469.114	182.488	230.476	5.08951	882.079
DK	L_ctx-supramarginal	TRUE	6246	60.5839	19.1954	20.2207	3.29021	1.04443	1.10932	561.661	178.288	189.009	5.44396	928.958
DK	R_ctx-supramarginal	TRUE	4988	60.7169	20.3879	18.8952	3.13778	1.05129	0.991316	541.893	181.707	170.499	5.18039	894.098
DK	ctx-supramarginal	TRUE	11234	60.6429	19.7249	19.6322	3.22253	1.04748	1.05693	552.884	179.806	180.79	5.32693	913.48
DK	L_ctx-frontalpole	TRUE	322	59.5748	10.4423	29.9829	3.21522	0.566853	1.61481	549.865	96.8542	276.013	5.39688	922.732
DK	R_ctx-frontalpole	TRUE	391	56.3715	12.8177	30.8108	3.03894	0.670735	1.66489	520.068	114.87	284.842	5.37457	919.78
DK	ctx-frontalpole	TRUE	713	57.8181	11.745	30.4369	3.11855	0.623821	1.64227	533.524	106.734	280.855	5.38465	921.113
DK	L_ctx-temporalpole	TRUE	729	27.7377	16.0207	56.2416	1.25721	0.738934	2.50497	224.288	131.477	448.492	4.50111	804.257
DK	R_ctx-temporalpole	TRUE	676	24.6228	18.2726	57.1046	1.05683	0.773644	2.38204	191.274	140.018	434.796	4.21252	766.088
DK	ctx-temporalpole	TRUE	1405	26.239	17.1042	56.6568	1.1608	0.755634	2.44582	208.404	135.586	441.902	4.36226	785.892
DK	L_ctx-transversetemporal	TRUE	715	64.8405	16.6405	18.519	3.91175	0.959156	1.09805	654.022	160.675	183.697	5.96896	998.394
DK	R_ctx-transversetemporal	TRUE	553	65.3358	16.1658	18.4984	3.92132	0.942331	1.09971	655.832	157.811	184.01	5.96335	997.653
DK	ctx-transversetemporal	TRUE	1268	65.0565	16.4335	18.51	3.91592	0.951818	1.09877	654.812	159.426	183.833	5.96651	998.071
DK	L_ctx-insula	TRUE	3522	41.9336	18.3082	39.7582	2.11746	0.923284	1.90276	367.51	160.312	334.946	4.9435	862.768
DK	R_ctx-insula	TRUE	3448	37.4054	24.3823	38.2123	1.78746	1.14972	1.7287	314.215	202.596	309.238	4.66588	826.049
DK	ctx-insula	TRUE	6970	39.6936	21.313	38.9934	1.95421	1.0353	1.81665	341.145	181.23	322.229	4.80617	844.604
DK	L_Accumbens-area	FALSE	615	6.27057	22.2051	71.5244	0.089307	0.380835	1.38078	26.7842	96.9255	330.033	1.85092	453.743
DK	L_Caudate	FALSE	3224	25.8136	34.7245	39.4619	0.226148	0.368806	0.478054	84.8687	121.704	144.283	1.07301	350.856
DK	L_Putamen	FALSE	6633	30.1037	21.9444	47.952	0.5439	0.420591	0.999269	134.706	101.395	232.566	1.96376	468.667
DK	L_Pallidum	FALSE	1887	63.0696	13.5759	23.3545	0.74107	0.192763	0.305116	228.91	54.4704	89.4231	1.23895	372.803
DK	L_Hippocampus	FALSE	5385	15.3531	25.447	59.2	0.396547	0.64861	1.53788	85.6005	139.275	325.697	2.58303	550.572
DK	L_Amygdala	FALSE	1465	21.7504	24.8551	53.3945	0.481423	0.461827	1.22483	109.226	112.064	274.401	2.16808	495.691
DK	L_Thalamus-Proper	FALSE	10155	62.5946	6.56776	30.8376	1.15567	0.126101	0.601091	283.807	30.6064	143.554	1.88286	457.967
DK	R_Accumbens-area	FALSE	626	3.02344	36.3933	60.5832	0.0415203	0.59185	1.23361	13.6022	152.011	290.253	1.86698	455.866
DK	R_Caudate	FALSE	2378	23.0185	28.8158	48.1656	0.220104	0.302215	0.610369	77.9199	99.6333	181.196	1.13269	358.749
DK	R_Putamen	FALSE	5932	29.3622	23.3215	47.3164	0.512669	0.4604	0.951054	130.185	108.684	224.556	1.92412	463.424
DK	R_Pallidum	FALSE	1482	65.0622	14.5918	20.3459	0.682911	0.190412	0.250064	225.35	55.7682	76.4012	1.12339	357.519
DK	R_Hippocampus	FALSE	5333	12.6711	24.8374	62.4915	0.296649	0.534102	1.42987	68.4665	122.145	317.318	2.26062	507.93
DK	R_Amygdala	FALSE	1567	9.85829	42.5059	47.6359	0.199694	0.725976	0.834114	49.7724	182.909	209.008	1.75978	441.689
DK	R_Thalamus-Proper	FALSE	9142	65.5492	4.53013	29.9207	1.17706	0.0930789	0.573092	292.887	22.3936	137.446	1.84323	452.726
AHRA	L_ctx-AOrG	TRUE	795	63.648	13.7786	22.5734	3.36432	0.745696	1.16579	578.258	128.229	200.232	5.27581	906.719
AHRA	R_ctx-AOrG	TRUE	752	61.6465	15.4664	22.8871	3.22167	0.801189	1.16294	555.618	138.622	200.575	5.1858	894.814
AHRA	ctx-AOrG	TRUE	1547	62.675	14.5991	22.7259	3.29498	0.772671	1.16441	567.253	133.281	200.399	5.23206	900.932
AHRA	L_ctx-FrO	TRUE	724	51.4461	29.5767	18.9772	2.78697	1.59953	1.00516	476.617	273.856	171.568	5.39166	922.04
AHRA	R_ctx-FrO	TRUE	757	51.7602	29.8925	18.3473	2.6633	1.53673	0.934899	460.578	265.967	161.54	5.13493	888.086
AHRA	ctx-FrO	TRUE	1481	51.6067	29.7381	18.6552	2.72376	1.56743	0.969246	468.419	269.824	166.442	5.26043	904.685
AHRA	L_ctx-FP	TRUE	1419	58.3805	10.78	30.8395	3.08594	0.575753	1.63463	530.083	98.7124	280.637	5.29633	909.432
AHRA	R_ctx-FP	TRUE	1218	55.939	12.2365	31.8245	3.01433	0.654099	1.7072	515.821	111.92	292.179	5.37563	919.92
AHRA	ctx-FP	TRUE	2637	57.2528	11.4527	31.2945	3.05286	0.61194	1.66815	523.496	104.813	285.968	5.33296	914.277
AHRA	L_ctx-FMG	TRUE	926	64.1146	6.63935	29.246	3.38731	0.326907	1.54988	582.555	56.2984	266.316	5.2641	905.17
AHRA	R_ctx-FMG	TRUE	920	60.2427	10.0751	29.6822	3.24703	0.519144	1.60937	555.652	88.9455	275.312	5.37554	919.909
AHRA	ctx-FMG	TRUE	1846	62.185	8.35165	29.4634	3.3174	0.422714	1.57953	569.147	72.5689	270.799	5.31964	912.516
AHRA	L_ctx-ReG	TRUE	1393	46.9241	22.1999	30.8761	2.39794	1.1006	1.60675	415.244	190.969	277.953	5.10529	884.166
AHRA	R_ctx-ReG	TRUE	1256	45.5548	20.2973	34.148	2.38153	1.05047	1.77258	410.507	181.472	305.32	5.20459	897.299
AHRA	ctx-ReG	TRUE	2649	46.2748	21.2978	32.4274	2.39016	1.07683	1.68538	412.998	186.466	290.929	5.15237	890.393
AHRA	L_ctx-IFGop	TRUE	1885	59.7589	17.1225	23.1186	3.46477	0.993529	1.33351	583.142	167.347	224.476	5.79181	974.965
AHRA	R_ctx-IFGop	TRUE	1802	58.0463	19.6632	22.2905	3.1588	1.06833	1.20852	539.3	182.414	206.146	5.43565	927.86
AHRA	ctx-IFGop	TRUE	3687	58.9219	18.3642	22.7139	3.31523	1.03009	1.27242	561.714	174.711	215.517	5.61774	951.943
AHRA	L_ctx-IFGtr	TRUE	2667	60.6684	15.2126	24.119	3.46002	0.864067	1.37262	584.604	145.954	231.829	5.69671	962.387
AHRA	R_ctx-IFGtr	TRUE	2282	60.2143	17.047	22.7386	3.30057	0.929338	1.24375	562.5	158.558	211.828	5.47366	932.886
AHRA	ctx-IFGtr	TRUE	4949	60.459	16.0585	23.4825	3.3865	0.894164	1.3132	574.412	151.765	222.607	5.59386	948.784
AHRA	L_ctx-RoG	TRUE	872	46.5927	17.4187	35.9887	2.32828	0.851972	1.82028	405.511	148.264	316.536	5.00054	870.311
AHRA	R_ctx-RoG	TRUE	767	45.5441	15.5713	38.8847	2.32702	0.809217	2.00199	402.619	139.916	345.987	5.13822	888.521
AHRA	ctx-RoG	TRUE	1639	46.1019	16.5541	37.3439	2.32769	0.831964	1.90532	404.158	144.357	330.318	5.06497	878.833
AHRA	L_ctx-LOrG	TRUE	1673	58.9019	16.0791	25.019	3.35895	0.910741	1.43127	567.445	153.962	241.543	5.70096	962.949
AHRA	R_ctx-LOrG	TRUE	1787	61.3003	14.7428	23.9569	3.37826	0.808658	1.31359	575.277	137.812	223.348	5.5005	936.437
AHRA	ctx-LOrG	TRUE	3460	60.1406	15.3889	24.4705	3.36892	0.858018	1.37049	571.49	145.621	232.146	5.59743	949.256
AHRA	L_ctx-MOrG	TRUE	1171	53.0695	20.5671	26.3634	2.65594	1.03059	1.3155	462.749	179.204	228.555	5.00202	870.508
AHRA	R_ctx-MOrG	TRUE	1155	51.7666	18.4107	29.8227	2.58473	0.902769	1.50359	450.293	157.529	261.239	4.99109	869.061
AHRA	ctx-MOrG	TRUE	2326	52.4226	19.4963	28.0811	2.62058	0.967119	1.4089	456.564	168.441	244.785	4.99659	869.789
AHRA	L_ctx-MFG	TRUE	8830	62.3662	11.0792	26.5546	3.57822	0.645343	1.52016	603.508	108.563	256.533	5.74372	968.604
AHRA	R_ctx-MFG	TRUE	7868	62.2867	11.699	26.0143	3.47197	0.664997	1.45342	589.293	112.442	246.589	5.59039	948.324
AHRA	ctx-MFG	TRUE	16698	62.3287	11.3712	26.3	3.52815	0.654604	1.48871	596.81	110.391	251.848	5.67147	959.048
AHRA	L_ctx-LOG	TRUE	90	31.4003	27.7151	40.8846	1.27802	1.15691	1.63512	233.973	212.93	300.341	4.07005	747.245
AHRA	R_ctx-LOG	TRUE	102	31.7826	25.4007	42.8167	1.30445	0.950562	1.69236	240.407	177.137	313.476	3.94738	731.02
AHRA	ctx-LOG	TRUE	192	31.6034	26.4856	41.911	1.29206	1.04729	1.66553	237.391	193.915	307.319	4.00488	738.626
AHRA	L_ctx-PCLr	TRUE	1338	68.8248	10.3928	20.7824	3.13594	0.477816	0.937291	558.831	84.7635	167.267	4.55105	810.862
AHRA	R_ctx-PCLr	TRUE	1189	68.3748	12.1611	19.4642	3.07343	0.553899	0.875386	549.176	99.0457	156.247	4.50271	804.469
AHRA	ctx-PCLr	TRUE	2527	68.6131	11.2248	20.1621	3.10653	0.513615	0.908164	554.288	91.4836	162.082	4.52831	807.854
AHRA	L_ctx-SCG	TRUE	295	26.7738	21.4972	51.729	1.15546	0.862726	2.01991	210.585	161.314	371.12	4.0381	743.019
AHRA	R_ctx-SCG	TRUE	253	28.2836	23.2494	48.467	1.29618	0.889266	1.92665	236.879	163.934	351.992	4.11209	752.805
AHRA	ctx-SCG	TRUE	548	27.4709	22.3061	50.223	1.22043	0.874979	1.97685	222.724	162.524	362.289	4.07226	747.537
AHRA	L_ctx-POrG	TRUE	1010	54.5181	23.5152	21.9667	2.9685	1.27427	1.20193	506.843	217.832	204.38	5.4447	929.055
AHRA	R_ctx-POrG	TRUE	952	56.3812	21.2975	22.3213	2.94754	1.10573	1.18749	507.68	190.683	203.719	5.24075	902.082
AHRA	ctx-POrG	TRUE	1962	55.4221	22.4392	22.1388	2.95833	1.19249	1.19492	507.249	204.659	204.06	5.34574	915.968
AHRA	L_ctx-PrCG	TRUE	8329	68.2888	11.1653	20.5459	3.34957	0.569736	1.0323	585.693	98.6371	179.509	4.95161	863.84
AHRA	R_ctx-PrCG	TRUE	7969	67.8349	12.7481	19.4169	3.16313	0.628746	0.93619	560.019	109.852	164.403	4.72807	834.275
AHRA	ctx-PrCG	TRUE	16298	68.0669	11.9392	19.9939	3.25841	0.598589	0.985308	573.14	104.121	172.123	4.84231	849.384
AHRA	L_ctx-PaCG	TRUE	3499	55.7037	9.33074	34.9656	2.88627	0.493226	1.79706	498.344	85.0937	310.153	5.17655	893.591
AHRA	R_ctx-PaCG	TRUE	3266	52.5093	12.0469	35.4439	2.74104	0.626721	1.85069	472.566	107.935	318.631	5.21846	899.133
AHRA	ctx-PaCG	TRUE	6765	54.1615	10.642	35.1965	2.81616	0.557675	1.82295	485.899	96.1212	314.246	5.19678	896.267
AHRA	L_ctx-SFG	TRUE	8588	60.0631	10.2416	29.6952	3.17213	0.540396	1.56981	545.176	92.7491	269.656	5.28234	907.582
AHRA	R_ctx-SFG	TRUE	8878	60.2132	10.0501	29.7367	3.16442	0.53151	1.57466	544.307	91.3267	270.395	5.27059	906.029
AHRA	ctx-SFG	TRUE	17466	60.1394	10.1443	29.7163	3.16821	0.535879	1.57227	544.734	92.0261	270.032	5.27637	906.792
AHRA	L_ctx-LIG	TRUE	1113	42.4117	19.3009	38.2874	2.19104	0.979024	1.91773	378.704	169.205	333.943	5.0878	881.852
AHRA	R_ctx-LIG	TRUE	1065	40.48	22.4828	37.0372	1.97906	1.10007	1.81186	345.65	192.118	318.054	4.89099	855.822
AHRA	ctx-LIG	TRUE	2178	41.4671	20.8568	37.6761	2.08739	1.03821	1.86596	362.541	180.409	326.174	4.99156	869.124
AHRA	L_ctx-LI	TRUE	32	22.5164	0.708219	76.7754	0.673966	0.00555511	2.4432	134.227	1.10946	486.614	3.12272	621.951
AHRA	R_ctx-LI	TRUE	27	11.1769	18.056	70.7671	0.301387	0.512182	2.06895	61.6637	104.8	423.718	2.88252	590.182
AHRA	ctx-LI	TRUE	59	17.3272	8.64702	74.0258	0.503464	0.237401	2.27193	101.02	48.5613	457.831	3.0128	607.412
AHRA	L_ctx-SIG	TRUE	1816	43.6018	16.8828	39.5154	2.27233	0.882959	2.06199	390.944	151.942	356.091	5.21727	898.976
AHRA	R_ctx-SIG	TRUE	1648	38.2232	26.0569	35.7199	1.90252	1.30526	1.76959	330.581	227.517	309.149	4.97737	867.247
AHRA	ctx-SIG	TRUE	3464	41.0429	21.2474	37.7097	2.09639	1.08387	1.92288	362.226	187.897	333.758	5.10314	883.881
AHRA	L_ctx-CgGr	TRUE	2581	38.306	6.89245	54.8016	1.61163	0.289237	2.24731	292.67	52.3694	412.539	4.14818	757.578
AHRA	R_ctx-CgGr	TRUE	2484	31.7231	7.76157	60.5154	1.32896	0.310965	2.42008	240.694	57.4017	447.82	4.06	745.915
AHRA	ctx-CgGr	TRUE	5065	35.0776	7.31869	57.6038	1.473	0.299893	2.33204	267.18	54.8373	429.842	4.10493	751.858
AHRA	L_ctx-CgGc	TRUE	3193	63.0068	11.7812	25.212	2.93398	0.548961	1.17538	520.782	97.2866	206.981	4.65832	825.049
AHRA	R_ctx-CgGc	TRUE	3016	62.0022	14.6017	23.3962	2.76362	0.6711	1.07433	495.036	119.449	190.822	4.50905	805.307
AHRA	ctx-CgGc	TRUE	6209	62.5188	13.1512	24.33	2.85123	0.60829	1.12629	508.276	108.052	199.132	4.58581	815.459
AHRA	L_HiB	FALSE	1072	15.2032	28.7779	56.0189	0.365872	0.881776	1.6834	80.1891	177.67	338.741	2.93105	596.6
AHRA	R_HiB	FALSE	1014	16.5208	26.3991	57.0801	0.370344	0.583227	1.61117	85.4363	130.753	331.963	2.56474	548.152
AHRA	HiB	FALSE	2086	15.8437	27.6216	56.5347	0.368046	0.736652	1.64829	82.7397	154.864	335.446	2.75299	573.05
AHRA	L_HiH	FALSE	1558	10.8121	15.6755	73.5124	0.303764	0.390654	1.92137	63.4754	85.1685	406.26	2.61579	554.904
AHRA	R_HiH	FALSE	1471	6.82652	23.2517	69.9218	0.193874	0.54563	1.68763	42.1176	121.759	366.076	2.42713	529.952
AHRA	HiH	FALSE	3029	8.87656	19.3548	71.7687	0.250397	0.465916	1.80785	53.1032	102.938	386.745	2.52417	542.786
AHRA	L_HiT	FALSE	1129	23.818	29.5295	46.6525	0.642529	0.840497	1.31853	136.075	171.971	271.427	2.80155	579.473
AHRA	R_HiT	FALSE	1141	19.9373	26.0834	53.9793	0.501496	0.682294	1.44653	108.844	143.474	304.508	2.63032	556.826
AHRA	HiT	FALSE	2270	21.8674	27.7973	50.3353	0.57164	0.760977	1.38287	122.387	157.647	288.055	2.71548	568.09
AHRA	L_ctx-IsCPH	TRUE	151	35.4403	36.4222	28.1375	1.29743	1.26274	0.892719	249.199	243.005	173.414	3.45288	665.618
AHRA	R_ctx-IsCPH	TRUE	174	43.9947	29.1139	26.8914	1.41191	0.982111	0.887659	275.875	191.61	175.49	3.28168	642.976
AHRA	ctx-IsCPH	TRUE	325	40.0202	32.5095	27.4704	1.35872	1.11249	0.89001	263.481	215.489	174.526	3.36123	653.496
AHRA	L_ctx-APH	TRUE	757	24.7506	24.1656	51.0837	1.04474	1.04454	2.13725	189.674	188.991	389.276	4.22653	767.941
AHRA	R_ctx-APH	TRUE	668	25.2129	24.5807	50.2064	0.963764	0.953077	1.8792	180.016	177.892	353.096	3.79604	711.004
AHRA	ctx-APH	TRUE	1425	24.9673	24.3602	50.6725	1.00678	1.00166	2.01628	185.146	183.788	372.316	4.02473	741.25
AHRA	L_ctx-PPH	TRUE	756	37.3026	26.6682	36.0292	1.63902	1.18349	1.52187	294.739	211.886	276.903	4.34438	783.528
AHRA	R_ctx-PPH	TRUE	652	38.6937	28.7388	32.5676	1.65558	1.24439	1.34717	299.414	225.231	246.022	4.24714	770.667
AHRA	ctx-PPH	TRUE	1408	37.9468	27.627	34.4262	1.64669	1.21169	1.44097	296.904	218.066	262.603	4.29935	777.572
AHRA	L_ctx-Cun	TRUE	4077	75.454	16.3393	8.20678	4.47366	0.974831	0.458887	749.383	163.124	77.7427	5.90737	990.249
AHRA	R_ctx-Cun	TRUE	4044	75.5536	16.1329	8.31347	4.56151	0.97386	0.471617	761.269	162.588	79.5671	6.00699	1003.42
AHRA	ctx-Cun	TRUE	8121	75.5036	16.2365	8.25991	4.5174	0.974348	0.465226	755.302	162.857	78.6512	5.95698	996.81
AHRA	L_ctx-IOG	TRUE	4714	67.8609	22.5424	9.5967	3.71967	1.23677	0.5268	633.757	210.694	89.7021	5.48324	934.153
AHRA	R_ctx-IOG	TRUE	4523	68.1943	25.3943	6.4114	3.61538	1.35253	0.33403	620.674	232.055	57.4459	5.30194	910.175
AHRA	ctx-IOG	TRUE	9237	68.0241	23.9389	8.03698	3.6686	1.29345	0.432408	627.351	221.153	73.9075	5.39446	922.412
AHRA	L_ctx-LiG	TRUE	5756	72.4868	22.0541	5.45911	4.28993	1.25658	0.30597	718.886	212.395	51.7072	5.85248	982.989
AHRA	R_ctx-LiG	TRUE	5578	72.1998	21.631	6.16928	4.27874	1.22501	0.350257	716.935	206.993	59.2632	5.85401	983.192
AHRA	ctx-LiG	TRUE	11334	72.3455	21.8459	5.80862	4.28442	1.24105	0.327766	717.926	209.737	55.4258	5.85323	983.089
AHRA	L_ctx-OP	TRUE	904	73.8494	23.2469	2.90364	4.56968	1.43832	0.168726	758.656	238.966	28.2524	6.17673	1025.87
AHRA	R_ctx-OP	TRUE	955	72.3491	24.1637	3.48721	4.33474	1.45094	0.203045	724.559	242.401	34.0478	5.98872	1001.01
AHRA	ctx-OP	TRUE	1859	73.0787	23.7179	3.20343	4.44899	1.4448	0.186356	741.14	240.731	31.2296	6.08015	1013.1
AHRA	L_ctx-FuGo	TRUE	973	66.9409	24.4406	8.6185	3.45746	1.25164	0.451113	597.476	216.54	77.4142	5.16022	891.43
AHRA	R_ctx-FuGo	TRUE	815	68.519	25.86	5.62093	3.39345	1.29267	0.279218	591.851	225.144	48.6613	4.96535	865.657
AHRA	ctx-FuGo	TRUE	1788	67.6602	25.0876	7.25216	3.42829	1.27034	0.37276	594.912	220.462	64.3082	5.07139	879.682
AHRA	L_ctx-SOG	TRUE	5613	67.9603	20.2391	11.8006	3.51377	1.05522	0.619448	606.617	181.944	106.601	5.18844	895.163
AHRA	R_ctx-SOG	TRUE	5587	69.2777	19.9341	10.7882	3.58367	1.04148	0.557759	618.615	179.523	96.2931	5.18291	894.432
AHRA	ctx-SOG	TRUE	11200	68.6175	20.087	11.2956	3.54864	1.04837	0.588676	612.603	180.737	101.459	5.18568	894.798
AHRA	L_ctx-AnG	TRUE	4564	61.8878	21.2794	16.8328	3.30144	1.14687	0.897955	565.818	196.544	153.676	5.34627	916.038
AHRA	R_ctx-AnG	TRUE	6355	62.7781	17.6139	19.608	3.30239	0.927233	1.04008	567.863	159.461	178.587	5.2697	905.911
AHRA	ctx-AnG	TRUE	10919	62.406	19.146	18.448	3.302	1.01904	0.980672	567.008	174.961	168.174	5.30171	910.144
AHRA	L_ctx-SMG	TRUE	4554	60.1751	18.5222	21.3027	3.29868	1.01351	1.18517	561.907	172.733	201.383	5.49737	936.022
AHRA	R_ctx-SMG	TRUE	3292	60.4537	18.8788	20.6676	3.14202	0.976481	1.08578	542.01	168.569	186.679	5.20428	897.258
AHRA	ctx-SMG	TRUE	7846	60.292	18.6718	21.0362	3.23295	0.997976	1.14347	553.559	170.986	195.213	5.3744	919.758
AHRA	L_ctx-PCLc	TRUE	970	70.9548	11.3382	17.7071	3.15912	0.503909	0.784482	566.27	90.1247	140.773	4.44751	797.168
AHRA	R_ctx-PCLc	TRUE	1006	68.8508	13.6814	17.4678	3.05276	0.622245	0.77088	547.198	111.448	138.307	4.44588	796.952
AHRA	ctx-PCLc	TRUE	1976	69.8836	12.5311	17.5852	3.10497	0.564155	0.777557	556.56	100.98	139.518	4.44668	797.058
AHRA	L_ctx-PaO	TRUE	1660	61.0165	25.2237	13.7598	3.28222	1.36694	0.736524	561.664	233.829	125.758	5.38569	921.251
AHRA	R_ctx-PaO	TRUE	1811	61.6668	24.1442	14.189	3.18778	1.26275	0.731891	550.431	218.016	125.92	5.18243	894.368
AHRA	ctx-PaO	TRUE	3471	61.3558	24.6605	13.9837	3.23295	1.31258	0.734107	555.803	225.579	125.843	5.27964	907.225
AHRA	L_ctx-PoCG	TRUE	7808	70.7245	12.139	17.1365	3.45688	0.600459	0.84493	605.081	104.742	147.491	4.90227	857.314
AHRA	R_ctx-PoCG	TRUE	6320	69.9038	16.0756	14.0206	3.21946	0.749256	0.659164	571.888	132.583	116.552	4.62788	821.023
AHRA	ctx-PoCG	TRUE	14128	70.3574	13.9	15.7427	3.35067	0.667021	0.761829	590.232	117.197	133.651	4.77952	841.08
AHRA	L_ctx-PrCun	TRUE	5880	68.9934	14.9151	16.0915	3.53007	0.761788	0.826683	611.089	131.815	143.015	5.11854	885.919
AHRA	R_ctx-PrCun	TRUE	5942	66.6219	19.7125	13.6655	3.38792	1.01437	0.692657	587.152	175.527	120.118	5.09495	882.797
AHRA	ctx-PrCun	TRUE	11822	67.8014	17.3264	14.8722	3.45862	0.888741	0.759319	599.058	153.786	131.506	5.10668	884.35
AHRA	L_ctx-SPL	TRUE	5390	67.4993	17.4151	15.0856	3.27841	0.851214	0.735348	574.582	149.015	128.784	4.86497	852.381
AHRA	R_ctx-SPL	TRUE	6595	67.4698	17.2169	15.3133	3.19842	0.819323	0.730031	563.994	144.321	128.565	4.74777	836.88
AHRA	ctx-SPL	TRUE	11985	67.4831	17.306	15.2109	3.23439	0.833665	0.732422	568.756	146.432	128.664	4.80048	843.851
AHRA	L_ctx-PRG	TRUE	2027	34.6845	28.8123	36.5033	1.56248	1.31209	1.63786	279.033	234.575	292.146	4.51243	805.754
AHRA	R_ctx-PRG	TRUE	2004	34.3943	25.7013	39.9044	1.48307	1.12153	1.69641	267.987	202.751	307.054	4.30101	777.792
AHRA	ctx-PRG	TRUE	4031	34.5402	27.2657	38.1941	1.52301	1.21735	1.66697	273.541	218.754	299.558	4.40732	791.853
AHRA	L_ctx-FuGt	TRUE	2683	54.604	27.3805	18.0155	2.78695	1.36879	0.939228	482.772	237.916	162.112	5.09497	882.8
AHRA	R_ctx-FuGt	TRUE	2926	56.1809	27.9794	15.8397	2.74317	1.36827	0.784946	479.998	239.62	136.918	4.89639	856.536
AHRA	ctx-FuGt	TRUE	5609	55.4266	27.6929	16.8805	2.76411	1.36852	0.858745	481.325	238.805	148.969	4.99138	869.099
AHRA	L_ctx-TTG	TRUE	941	65.3521	15.911	18.7369	3.82102	0.906832	1.07767	642.774	152.67	181.335	5.80553	976.779
AHRA	R_ctx-TTG	TRUE	862	64.2985	16.9077	18.7938	3.70472	0.945921	1.0664	625.066	159.986	180.023	5.71703	965.075
AHRA	ctx-TTG	TRUE	1803	64.8484	16.3875	18.7641	3.76542	0.92552	1.07228	634.308	156.168	180.708	5.76322	971.184
AHRA	L_ctx-ITG	TRUE	4547	50.8052	27.4464	21.7484	2.48967	1.33392	1.06725	435.516	233.713	186.572	4.89084	855.802
AHRA	R_ctx-ITG	TRUE	3859	50.3474	27.2279	22.4248	2.43627	1.30763	1.08618	427.408	229.774	190.585	4.83008	847.767
AHRA	ctx-ITG	TRUE	8406	50.595	27.3461	22.0589	2.46515	1.32185	1.07594	431.794	231.905	188.415	4.86295	852.113
AHRA	L_ctx-MTG	TRUE	6011	54.6873	21.707	23.6057	2.91206	1.1494	1.24349	499.344	197.426	213.803	5.30495	910.573
AHRA	R_ctx-MTG	TRUE	5851	52.6319	24.8593	22.5088	2.7169	1.26255	1.16155	469.368	218.627	200.894	5.141	888.889
AHRA	ctx-MTG	TRUE	11862	53.6734	23.2619	23.0647	2.8158	1.20521	1.20307	484.558	207.884	207.435	5.22408	899.877
AHRA	L_ctx-PLP	TRUE	1558	39.5982	23.8953	36.5065	1.87899	1.16828	1.61364	330.415	205.256	289.721	4.66091	825.392
AHRA	R_ctx-PLP	TRUE	1446	36.7831	21.2734	41.9435	1.69896	0.962443	1.80351	300.882	171.499	327.089	4.46492	799.47
AHRA	ctx-PLP	TRUE	3004	38.2431	22.6332	39.1236	1.79233	1.0692	1.70504	316.199	189.007	307.708	4.56657	812.914
AHRA	L_ctx-PLT	TRUE	1048	64.2267	15.2717	20.5016	3.67251	0.87351	1.16948	620.039	147.453	197.38	5.7155	964.872
AHRA	R_ctx-PLT	TRUE	1030	62.0572	19.9398	18.003	3.44885	1.10095	1.01482	585.637	186.982	172.298	5.56462	944.917
AHRA	ctx-PLT	TRUE	2078	63.1513	17.5855	19.2632	3.56165	0.986246	1.09282	602.987	167.046	184.948	5.64071	954.981
AHRA	L_ctx-STG	TRUE	3954	58.3652	21.4977	20.1371	3.03654	1.11711	1.01648	523.759	192.706	176.276	5.17013	892.741
AHRA	R_ctx-STG	TRUE	3986	56.4415	24.9859	18.5726	2.84529	1.25723	0.915192	494.363	218.754	159.464	5.01771	872.582
AHRA	ctx-STG	TRUE	7940	57.3995	23.2488	19.3517	2.94053	1.18745	0.965634	509.002	205.783	167.836	5.09361	882.621
AHRA	L_ctx-TP	TRUE	941	31.7305	11.4342	56.8353	1.44953	0.521833	2.5431	258.471	92.2291	455.323	4.51446	806.023
AHRA	R_ctx-TP	TRUE	825	29.1298	13.0691	57.8012	1.25943	0.551371	2.44793	227.489	99.4013	445.309	4.25873	772.199
AHRA	ctx-TP	TRUE	1766	30.5156	12.1979	57.2865	1.36072	0.535632	2.49864	243.998	95.5797	450.645	4.39499	790.222
AHRA	L_AMY	FALSE	215	25.4208	30.3171	44.2621	0.503833	0.608803	0.992881	116.531	143.966	226.919	2.10552	487.416
AHRA	R_AMY	FALSE	290	15.62	41.5868	42.7932	0.295612	0.743898	0.794264	72.1074	184.898	194.469	1.83377	451.475
AHRA	AMY	FALSE	505	19.7926	36.7888	43.4186	0.38426	0.686382	0.878824	91.0203	167.471	208.285	1.94947	466.776
AHRA	L_AHA	FALSE	30	2.0983	49.767	48.1347	0.0481364	0.46878	0.594773	15.8999	155.614	184.458	1.11169	355.972
AHRA	R_AHA	FALSE	41	0.013964	17.6291	82.3569	0.0728971	0.133214	0.600696	35.6807	50.1381	229.829	0.806806	315.648
AHRA	AHA	FALSE	71	0.894668	31.2085	67.8968	0.0624349	0.275002	0.598193	27.3226	94.7054	210.658	0.93563	332.686
AHRA	L_AAA	FALSE	53	20.1005	32.5836	47.3158	0.348284	0.571715	0.968551	84.0096	138.958	235.753	1.88855	458.72
AHRA	R_AAA	FALSE	100	3.52902	59.8247	36.6463	0.0839185	0.873208	0.53702	21.7306	237.903	146.922	1.49415	406.556
AHRA	AAA	FALSE	153	9.26948	50.3882	40.3423	0.175496	0.768769	0.686505	43.3044	203.628	177.693	1.63077	424.626
AHRA	L_BL	FALSE	285	19.2561	14.181	66.5629	0.515582	0.389699	1.75913	108.192	81.9452	371.198	2.66441	561.335
AHRA	R_BL	FALSE	325	4.42175	37.2241	58.3542	0.126694	0.816883	1.19143	27.4363	185.115	278.766	2.13501	491.317
AHRA	BL	FALSE	610	11.3525	26.4581	62.1894	0.308388	0.617297	1.45667	65.1663	136.913	321.951	2.38236	524.03
AHRA	L_BM	FALSE	145	10.4987	32.7977	56.7036	0.258939	0.701407	1.29767	57.114	160.087	290.383	2.25801	507.585
AHRA	R_BM	FALSE	146	0.519974	40.1163	59.3638	0.0216575	0.768872	1.0033	5.00101	187.566	253.625	1.79383	446.192
AHRA	BM	FALSE	291	5.49219	36.4696	58.0383	0.139891	0.735256	1.14998	30.968	173.874	271.941	2.02512	476.783
AHRA	L_CEN	FALSE	74	23.456	32.1627	44.3813	0.590219	0.884501	1.18073	125.019	187.071	248.06	2.65545	560.15
AHRA	R_CEN	FALSE	74	10.1183	55.4991	34.3826	0.271222	1.26918	0.769233	61.1802	282.877	170.355	2.30964	514.413
AHRA	CEN	FALSE	148	16.7872	43.8309	39.382	0.430721	1.07684	0.974983	93.0997	234.974	209.208	2.48254	537.281
AHRA	L_CoA	FALSE	76	15.7405	42.9754	41.284	0.120976	0.316864	0.35898	49.2295	123.322	141.776	0.79682	314.327
AHRA	R_CoA	FALSE	95	0.128663	41.6647	58.2067	0.0325625	0.241929	0.303605	18.9488	112.522	153.928	0.578097	285.399
AHRA	CoA	FALSE	171	7.06727	42.2472	50.6855	0.0718572	0.275234	0.328216	32.4069	117.322	148.527	0.675307	298.256
AHRA	L_CoP	FALSE	75	10.4204	47.0781	42.5016	0.128159	0.544423	0.545624	39.2039	168.865	161.991	1.21821	370.06
AHRA	R_CoP	FALSE	78	0.0134824	38.263	61.7235	0.0467215	0.334315	0.534529	23.2429	115.454	191.336	0.915565	330.033
AHRA	CoP	FALSE	153	5.1149	42.5841	52.301	0.0866417	0.437309	0.539968	31.0669	141.636	176.951	1.06392	349.654
AHRA	L_Me	FALSE	50	19.7392	38.5768	41.6839	0.472417	0.810737	0.794591	110.433	189.005	184.305	2.07774	483.742
AHRA	R_Me	FALSE	50	5.61997	57.9242	36.4558	0.136608	0.88747	0.508617	36.7609	239.152	135.742	1.5327	411.654
AHRA	Me	FALSE	100	12.6796	48.2505	39.0699	0.304513	0.849103	0.651604	73.5967	214.078	160.023	1.80522	447.698
AHRA	L_La	FALSE	476	29.089	9.88946	61.0215	0.720936	0.251414	1.52042	156.099	53.5348	329	2.49277	538.633
AHRA	R_La	FALSE	464	15.264	29.4054	55.3307	0.327985	0.625655	1.19087	74.8534	143.815	273.905	2.14451	492.573
AHRA	La	FALSE	940	22.2647	19.5228	58.2124	0.526969	0.436145	1.35775	115.995	98.0985	301.804	2.32086	515.897
AHRA	L_BF	FALSE	280	36.564	29.0355	34.4005	0.368076	0.276725	0.33312	124.397	95.8061	118.077	0.977921	338.28
AHRA	R_BF	FALSE	172	48.1665	45.3994	6.4341	0.355364	0.353863	0.0785896	142.95	139.114	31.0722	0.787816	313.137
AHRA	BF	FALSE	452	40.9791	35.2624	23.7584	0.363239	0.306078	0.236263	131.457	112.286	84.9687	0.90558	328.712
AHRA	L_BNST	FALSE	245	48.1146	9.6008	42.2846	0.382803	0.115445	0.380301	148.555	39.1279	137.454	0.878549	325.137
AHRA	R_BNST	FALSE	165	64.7256	24.8664	10.408	0.421179	0.241696	0.107084	181.408	88.9282	40.4384	0.769959	310.775
AHRA	BNST	FALSE	410	54.7995	15.7443	29.4562	0.398247	0.166254	0.270348	161.776	59.1695	98.4113	0.834848	319.357
AHRA	L_GPe	FALSE	928	57.3445	15.2443	27.4112	0.844574	0.281534	0.453594	230.108	69.8808	117.882	1.5797	417.871
AHRA	R_GPe	FALSE	724	68.2267	16.1287	15.6446	0.682204	0.210992	0.182862	231.006	61.5045	58.7491	1.07606	351.259
AHRA	GPe	FALSE	1652	62.1137	15.6319	22.2544	0.773414	0.250618	0.334944	230.502	66.2098	91.9667	1.35898	388.678
AHRA	L_GPi	FALSE	385	76.329	8.19954	15.4715	0.706298	0.0848757	0.146954	253.688	28.2585	51.0703	0.938127	333.017
AHRA	R_GPi	FALSE	149	86.0402	11.4326	2.52714	0.542576	0.0734172	0.0189327	251.411	32.4727	9.03184	0.634926	292.915
AHRA	GPi	FALSE	534	79.0387	9.10165	11.8597	0.660615	0.0816785	0.111232	253.053	29.4344	39.3404	0.853526	321.827
AHRA	L_CaB	FALSE	790	48.4752	26.8096	24.7152	0.328116	0.1967	0.175173	145.546	81.9306	74.0443	0.699989	301.521
AHRA	R_CaB	FALSE	224	39.2436	48.4639	12.2925	0.237754	0.250324	0.0836618	119.169	122.803	42.5867	0.57174	284.558
AHRA	CaB	FALSE	1014	46.4359	31.5932	21.9709	0.308155	0.208546	0.154957	139.719	90.9596	67.0951	0.671658	297.773
AHRA	L_CaH	FALSE	2862	16.3996	35.7519	47.8485	0.172079	0.415194	0.697538	57.8779	129.881	191.11	1.28481	378.869
AHRA	R_CaH	FALSE	2459	16.9467	25.485	57.5683	0.175775	0.332745	0.845336	58.8778	98.106	231.017	1.35386	388.001
AHRA	CaH	FALSE	5321	16.6524	31.0072	52.3404	0.173787	0.377092	0.76584	58.34	115.197	209.552	1.31672	383.089
AHRA	L_CaT	FALSE	59	3.68062	46.5099	49.8095	0.0516812	0.448266	0.498457	17.7047	155.387	167.897	0.998403	340.989
AHRA	R_CaT	FALSE	62	6.57734	20.1137	73.309	0.0995328	0.227175	1.07772	29.5344	67.7605	297.395	1.40443	394.69
AHRA	CaT	FALSE	121	5.16489	32.9845	61.8506	0.0762002	0.334979	0.795269	23.7662	110.487	234.251	1.20645	368.505
AHRA	L_NAC	FALSE	508	2.51091	22.1617	75.3274	0.0684935	0.368236	1.30207	18.1501	94.2437	326.52	1.7388	438.914
AHRA	R_NAC	FALSE	317	0.999566	43.8521	55.1483	0.0511724	0.627938	0.961321	15.8468	167.842	242.215	1.64043	425.903
AHRA	NAC	FALSE	825	1.93019	30.4961	67.5737	0.061838	0.468024	1.17114	17.2651	122.523	294.126	1.701	433.915
AHRA	L_PuPV	FALSE	190	24.5519	31.264	44.1841	0.374837	0.480174	0.702557	99.0136	128.685	187.245	1.55757	414.944
AHRA	R_PuPV	FALSE	217	23.2284	21.5395	55.2321	0.351551	0.380439	0.843739	95.8	94.1429	227.403	1.57573	417.346
AHRA	PuPV	FALSE	407	23.8462	26.0792	50.0745	0.362422	0.426998	0.777831	97.3002	110.268	208.656	1.56725	416.225
AHRA	L_Pu	FALSE	6382	28.7863	19.8547	51.3591	0.525609	0.389915	1.07547	129.435	93.1101	249.724	1.99099	472.269
AHRA	R_Pu	FALSE	6282	31.1156	21.8422	47.0422	0.530262	0.439614	0.947559	136.335	103.247	222.958	1.91743	462.54
AHRA	Pu	FALSE	12664	29.9418	20.8406	49.2177	0.527917	0.414568	1.01202	132.858	98.1384	236.447	1.9545	467.443
AHRA	L_Cla	FALSE	147	25.3729	17.8146	56.8125	0.215959	0.157661	0.48917	81.3523	58.386	183.314	0.86279	323.053
AHRA	R_Cla	FALSE	622	25.8406	21.9251	52.2343	0.270316	0.232063	0.574042	87.9462	74.9613	188.4	1.07642	351.307
AHRA	Cla	FALSE	769	25.7512	21.1393	53.1095	0.259925	0.21784	0.557818	86.6857	71.7928	187.428	1.03558	345.906
AHRA	L_HTH	FALSE	67	83.75	7.54548	8.70456	0.700529	0.0637119	0.0853301	265.271	24.2426	31.7904	0.849571	321.304
AHRA	R_HTH	FALSE	45	85.6372	1.03792	13.3248	0.883208	0.0152869	0.157549	293.364	4.99313	50.2551	1.05604	348.612
AHRA	HTH	FALSE	112	84.5082	4.93083	10.5609	0.773927	0.0442554	0.114347	276.559	16.5084	39.2092	0.932529	332.276
AHRA	L_HTHma	FALSE	326	82.4049	1.74191	15.8532	0.656936	0.0219656	0.130937	256.763	8.73797	50.5487	0.809838	316.049
AHRA	R_HTHma	FALSE	329	87.6331	0.26758	12.0993	0.855503	0.00827183	0.133596	293.833	2.83913	44.18	0.997371	340.852
AHRA	HTHma	FALSE	655	85.0309	1.00137	13.9677	0.756674	0.0150873	0.132273	275.383	5.77504	47.3498	0.904034	328.508
AHRA	L_HTHpo	FALSE	30	70.608	1.16291	28.2291	0.561083	0.0572381	0.259795	207.71	21.2934	96.0767	0.878116	325.08
AHRA	R_HTHpo	FALSE	60	72.5567	17.5	9.94321	0.540565	0.170741	0.138603	203.493	63.872	53.9839	0.849908	321.349
AHRA	HTHpo	FALSE	90	71.9072	12.0543	16.0385	0.547404	0.132907	0.179	204.899	49.6791	68.0149	0.859311	322.592
AHRA	L_HTHso	FALSE	185	71.8744	1.0608	27.0648	0.574343	0.0244352	0.220116	221.532	9.77367	85.9408	0.818894	317.247
AHRA	R_HTHso	FALSE	186	75.6176	12.7642	11.6182	0.591329	0.0940921	0.11168	232.908	36.6792	44.7775	0.797101	314.365
AHRA	HTHso	FALSE	371	73.751	6.92825	19.3207	0.582859	0.0593575	0.165752	227.236	23.2627	65.3037	0.807968	315.802
AHRA	L_HTHtub	FALSE	298	77.1947	0.599557	22.2057	0.536173	0.00818749	0.157412	231.464	3.5549	66.7374	0.701773	301.756
AHRA	R_HTHtub	FALSE	304	81.3502	4.05023	14.5996	0.595975	0.0343226	0.109574	247.896	14.9564	43.943	0.739872	306.795
AHRA	HTHtub	FALSE	602	79.2932	2.34209	18.3647	0.566372	0.0213853	0.133255	239.762	9.31247	55.2266	0.721012	304.301
AHRA	L_STH	FALSE	15	85.313	14.002	0.684945	0.308476	0.0454807	0.0164936	214.498	32.0091	11.4282	0.37045	257.936
AHRA	R_STH	FALSE	35	96.4939	0.0558608	3.45019	0.478352	0.000337085	0.0199937	264.112	0.178454	10.605	0.498683	274.896
AHRA	STH	FALSE	50	93.1397	4.23971	2.62062	0.427389	0.0138802	0.0189436	249.228	9.72765	10.8519	0.460213	269.808
AHRA	L_ANC	FALSE	202	73.2047	1.34856	25.4468	0.885767	0.0250891	0.326464	268.884	7.18087	96.523	1.23732	372.588
AHRA	R_ANC	FALSE	184	63.0525	9.05632	27.8912	0.725717	0.113067	0.327753	228.879	33.9393	100.407	1.16654	363.226
AHRA	ANC	FALSE	386	68.3653	5.02273	26.612	0.809474	0.0670267	0.327078	249.815	19.9362	98.3746	1.20358	368.125
AHRA	L_LD	FALSE	140	61.1825	11.6976	27.1199	0.8655	0.167882	0.388842	243.237	46.343	107.464	1.42222	397.043
AHRA	R_LD	FALSE	76	54.0209	14.7628	31.2163	0.584332	0.143246	0.283732	198.52	48.3844	95.7909	1.01131	342.696
AHRA	LD	FALSE	216	58.6627	12.7761	28.5612	0.76657	0.159214	0.351859	227.503	47.0613	103.357	1.27764	377.921
AHRA	L_CM	FALSE	260	61.2607	10.5184	28.2209	1.64954	0.26656	0.770979	347.039	56.5301	160.765	2.68708	564.334
AHRA	R_CM	FALSE	260	60.8866	2.62522	36.4882	1.60771	0.0757582	0.946733	341.033	16.0467	199.732	2.6302	556.811
AHRA	CM	FALSE	520	61.0737	6.57181	32.3545	1.62863	0.171159	0.858856	344.036	36.2884	180.248	2.65864	560.572
AHRA	L_Pf	FALSE	101	62.0399	12.2701	25.6899	1.38029	0.250828	0.592215	312.819	57.0167	133.162	2.22333	502.998
AHRA	R_Pf	FALSE	101	66.3919	2.27996	31.3281	1.4361	0.0535691	0.698322	328.362	12.3208	157.641	2.18799	498.324
AHRA	Pf	FALSE	202	64.2159	7.27505	28.509	1.40819	0.152199	0.645269	320.591	34.6687	145.401	2.20566	500.661
AHRA	L_DLG	FALSE	145	51.4398	25.2288	23.3314	0.458003	0.233771	0.224314	164.893	84.7609	80.4475	0.916087	330.102
AHRA	R_DLG	FALSE	134	63.9142	14.6769	21.4089	0.506505	0.128345	0.188818	196.184	49.2864	72.4084	0.823668	317.878
AHRA	DLG	FALSE	279	57.4311	20.1608	22.408	0.481298	0.183136	0.207266	179.922	67.723	76.5864	0.8717	324.231
AHRA	L_LP	FALSE	451	63.9394	5.68233	30.3783	1.39514	0.111031	0.659154	317.817	26.88	150.63	2.16533	495.326
AHRA	R_LP	FALSE	418	67.8082	0.67121	31.5206	1.14872	0.0217979	0.532226	294.097	5.19716	134.851	1.70275	434.145
AHRA	LP	FALSE	869	65.8003	3.27192	30.9278	1.27661	0.0681086	0.5981	306.407	16.4503	143.04	1.94282	465.898
AHRA	L_Pul	FALSE	1685	55.6236	5.35435	39.022	1.11256	0.103605	0.771194	263.463	25.3878	182.938	1.98736	471.788
AHRA	R_Pul	FALSE	1626	61.1148	1.54657	37.3386	1.02709	0.0326488	0.628558	262.866	8.83962	160.529	1.6883	432.234
AHRA	Pul	FALSE	3311	58.3203	3.48439	38.1953	1.07059	0.0687593	0.701147	263.17	17.2611	171.933	1.84049	452.364
AHRA	L_VA	FALSE	1038	77.3555	3.03994	19.6046	1.13819	0.0521322	0.312467	311.332	13.6681	82.6995	1.50279	407.699
AHRA	R_VA	FALSE	1036	71.7621	4.03317	24.2048	1.37236	0.0983796	0.492236	331.036	22.9365	114.591	1.96298	468.563
AHRA	VA	FALSE	2074	74.5615	3.53607	21.9025	1.25516	0.0752336	0.402265	321.174	18.2978	98.6298	1.73266	438.102
AHRA	L_VL	FALSE	979	73.8181	7.16985	19.012	1.50012	0.136526	0.417944	352.389	32.6504	95.6407	2.05459	480.68
AHRA	R_VL	FALSE	939	68.0256	6.34888	25.6256	1.52998	0.161859	0.599379	345.381	34.5457	132.049	2.29122	511.976
AHRA	VL	FALSE	1918	70.9823	6.76792	22.2498	1.51474	0.148928	0.506769	348.958	33.5783	113.465	2.17043	496.002
AHRA	L_VPL	FALSE	611	68.775	5.08651	26.1385	1.10822	0.07949	0.431794	290.167	21.6939	111.275	1.61951	423.136
AHRA	R_VPL	FALSE	649	70.6896	3.79381	25.5166	1.24005	0.0738965	0.45816	311.542	18.4528	113.325	1.77211	443.319
AHRA	VPL	FALSE	1260	69.7612	4.42066	25.8181	1.17613	0.0766089	0.445375	301.177	20.0245	112.331	1.69811	433.532
AHRA	L_VPM	FALSE	127	67.5554	9.7073	22.7373	1.38562	0.192557	0.508813	322.909	46.193	115.863	2.08699	484.965
AHRA	R_VPM	FALSE	127	68.4635	3.73754	27.799	1.5558	0.0861732	0.665091	347.769	19.6164	146.687	2.30706	514.072
AHRA	VPM	FALSE	254	68.0094	6.72242	25.2682	1.47071	0.139365	0.586952	335.339	32.9047	131.275	2.19703	499.519
AHRA	L_MG	FALSE	105	64.1613	3.71866	32.12	0.937505	0.0534256	0.470418	258.366	15.0381	128.814	1.46135	402.218
AHRA	R_MG	FALSE	101	73.191	1.82614	24.9829	0.956596	0.0265698	0.328013	279.911	7.99411	94.451	1.31118	382.357
AHRA	MG	FALSE	206	68.5885	2.79077	28.6207	0.946865	0.0402584	0.400598	268.929	11.5845	111.966	1.38772	392.48
AHRA	L_MD	FALSE	1105	53.2527	8.52965	38.2177	1.4694	0.230048	1.03364	306.425	48.1	215.893	2.73309	570.419
AHRA	R_MD	FALSE	1101	49.7934	8.54776	41.6588	1.18152	0.201937	0.980198	261.024	44.9963	215.537	2.36366	521.557
AHRA	MD	FALSE	2206	51.5262	8.53869	39.9351	1.32572	0.216018	1.00697	283.766	46.551	215.716	2.54871	546.032
AHRA	L_Re	FALSE	137	62.4615	4.59016	32.9483	1.37585	0.117263	0.729358	313.885	25.4956	163.503	2.22247	502.884
AHRA	R_Re	FALSE	102	61.4778	2.36922	36.1529	1.5145	0.0618578	0.871621	331.645	13.1238	187.941	2.44798	532.71
AHRA	Re	FALSE	239	62.0417	3.64231	34.316	1.43503	0.093617	0.790073	321.465	20.2156	173.933	2.31872	515.613
AHRA	L_ZI	FALSE	181	78.3711	10.0057	11.6233	0.470712	0.0582757	0.0682063	227.717	28.482	31.7261	0.597194	287.925
AHRA	R_ZI	FALSE	212	76.3758	5.59074	18.0334	0.979462	0.0681524	0.23784	289.613	20.8019	68.5387	1.28545	378.954
AHRA	ZI	FALSE	393	77.2947	7.62408	15.0812	0.745152	0.0636036	0.159713	261.106	24.339	51.5843	0.968469	337.03
AHRA	L_THM	FALSE	2688	66.7728	7.0262	26.201	0.85079	0.0952183	0.378326	251.669	28.036	104.391	1.32433	384.096
AHRA	R_THM	FALSE	2281	70.6134	4.29334	25.0932	1.01408	0.0669594	0.386107	281.987	18.3411	102.656	1.46715	402.985
AHRA	THM	FALSE	4969	68.5358	5.77169	25.6925	0.925748	0.0822461	0.381897	265.587	23.5856	103.595	1.38989	392.767
AHRA	L_HN	FALSE	71	56.0812	5.1472	38.7716	1.04915	0.0952958	0.717025	257.896	23.078	174.164	1.86147	455.139
AHRA	R_HN	FALSE	66	60.3194	4.3221	35.3585	0.765668	0.0572373	0.468064	228.542	16.2602	134.881	1.29097	379.684
AHRA	HN	FALSE	137	58.123	4.74971	37.1273	0.912584	0.0769611	0.597087	243.755	19.7935	155.24	1.58663	418.788
AHRA	MiN	FALSE	648	55.856	7.77715	36.3668	1.28506	0.182039	0.868646	287.679	39.4421	190.744	2.33574	517.865
AHRA	Pin	FALSE	1	65.7967	3.13558	31.0677	0.649333	0.0305704	0.214004	237.654	11.1887	78.325	0.893907	327.168
AHRA	L_IC	FALSE	273	82.3787	4.4553	13.166	1.27224	0.0680857	0.204482	340.798	18.2038	54.255	1.54481	413.257
AHRA	R_IC	FALSE	309	83.2356	5.52576	11.2386	1.30127	0.0843285	0.161343	348.457	22.299	42.7826	1.54694	413.539
AHRA	IC	FALSE	582	82.8337	5.02364	12.1427	1.28766	0.0767094	0.181578	344.864	20.3781	48.164	1.54594	413.406
AHRA	L_SC	FALSE	297	77.8925	3.48267	18.6248	1.25289	0.0583412	0.312523	326.739	15.1865	81.7723	1.62375	423.698
AHRA	R_SC	FALSE	290	86.4877	2.50688	11.0054	1.28999	0.0385036	0.166655	350.767	10.3602	45.5611	1.49515	406.688
AHRA	SC	FALSE	587	82.1389	3.00059	14.8605	1.27122	0.0485406	0.240459	338.61	12.8022	63.8826	1.56022	415.294
AHRA	L_MTg	FALSE	2116	83.8906	7.47318	8.63622	0.83087	0.0672768	0.110518	284.454	23.9451	33.9471	1.00866	342.346
AHRA	R_MTg	FALSE	1954	93.0881	1.53854	5.37339	0.91043	0.0213929	0.0716007	314.122	6.29863	21.2319	1.00342	341.653
AHRA	MTg	FALSE	4070	88.3063	4.62397	7.06974	0.869067	0.045248	0.0918337	298.698	15.4731	27.8425	1.00615	342.013
AHRA	L_RN	FALSE	432	83.2681	12.0411	4.6908	0.653138	0.0934448	0.0451857	259.817	37.2947	16.5481	0.791769	313.659
AHRA	R_RN	FALSE	441	95.8058	0.493985	3.70025	0.783979	0.00496887	0.0369428	303.328	1.80018	13.0436	0.82589	318.172
AHRA	RN	FALSE	873	89.6015	6.20804	4.19042	0.719233	0.0487508	0.0410217	281.797	19.3645	14.7778	0.809005	315.939
AHRA	L_SN	FALSE	149	86.3168	10.4315	3.25173	0.337559	0.0498749	0.0317222	211.685	31.8475	20.8447	0.419156	264.378
AHRA	R_SN	FALSE	163	99.9943	0.000414489	0.00532504	0.375572	0.00467877	0.00938864	249.485	3.65839	7.33033	0.389639	260.474
AHRA	SN	FALSE	312	93.4624	4.98191	1.55569	0.357418	0.0262628	0.0200544	231.433	17.1205	13.7843	0.403735	262.338
AHRA	L_PTR	FALSE	182	72.1218	3.13761	24.7406	1.24732	0.0576295	0.444853	314.345	14.4744	111.55	1.7498	440.368
AHRA	R_PTR	FALSE	183	84.1823	0.624157	15.1935	1.16213	0.00948973	0.21104	329.385	2.76147	59.6642	1.38266	391.811
AHRA	PTR	FALSE	365	78.1686	1.87744	19.954	1.20461	0.0334937	0.327626	321.885	8.60188	85.5358	1.56573	416.023
AHRA	L_CBV	FALSE	4850	93.0787	4.12016	2.80114	2.09925	0.0990204	0.0590302	471.602	22.0116	13.8775	2.2573	507.491
AHRA	R_CBV	FALSE	4857	92.9317	4.70001	2.36825	2.07406	0.11135	0.0474532	467.973	24.7783	11.5077	2.23287	504.259
AHRA	CBV	FALSE	9707	93.0052	4.4103	2.58454	2.08665	0.105189	0.0532375	469.786	23.3959	12.6917	2.24508	505.874
AHRA	L_CBPV	FALSE	14357	89.2967	6.93417	3.76913	1.92434	0.145074	0.0837465	440.914	33.6816	19.1217	2.15316	493.717
AHRA	R_CBPV	FALSE	13694	89.6726	7.20349	3.12395	1.94685	0.155826	0.0700966	444.543	35.6706	16.0979	2.17277	496.311
AHRA	CBPV	FALSE	28051	89.4802	7.06565	3.45416	1.93533	0.150323	0.0770828	442.685	34.6526	17.6456	2.16274	494.984
AHRA	L_CBL	FALSE	34570	87.0385	7.48705	5.47448	1.94764	0.155959	0.119095	439.276	36.2326	27.4041	2.22269	502.913
AHRA	R_CBL	FALSE	34541	87.5525	8.22789	4.21959	1.92491	0.175278	0.0836882	437.507	40.3543	19.9181	2.18388	497.78
AHRA	CBL	FALSE	69111	87.2954	7.85731	4.8473	1.93628	0.165614	0.101399	438.392	38.2926	23.6627	2.20329	500.348
AHRA	L_CbDN	FALSE	58	99.6126	0.38631	0.00112814	0.747303	0.0115375	0.00420579	303.443	4.65001	1.76709	0.763046	309.86
AHRA	R_CbDN	FALSE	103	99.9346	0.0649636	0.000436554	0.866081	0.00533052	0.00146419	321.829	1.98491	0.572571	0.872875	324.386
AHRA	CbDN	FALSE	161	99.8186	0.180728	0.000685695	0.823291	0.00756659	0.00245184	315.206	2.94501	1.00289	0.83331	319.154
AHRA	PnBa	FALSE	137	86.1459	6.85905	6.99507	0.505821	0.0372376	0.0425714	248.224	18.6705	19.5005	0.58563	286.395
AHRA	PnTg	FALSE	2192	94.1826	5.07411	0.743252	0.587859	0.0338584	0.00735106	273.925	14.5354	3.68053	0.629068	292.141
AHRA	MoTg	FALSE	354	95.893	2.10633	2.00068	0.655196	0.0143728	0.0145561	286.95	6.15985	6.31247	0.684125	299.422
