# Supplementary material for: Putative mapping of α-subunits in the human brain: A PET study of GABA A receptor binding
Source: Imaging Neurosci (Camb). 2025 Jan 30;3:imag_a_00464. doi: 10.1162/imag_a_00464 (PMC12319990; doi:10.1162/imag_a_00464)
Supplement: Supplementary Material [file imag_a_00464-supp.zip › 5_Data_for_comparison_to_gene_expression/5_Data_for_comparison_to_gene_expression/Data_for_comparison_to_gene_expression.json]

{
  "ontogeny": {
    "LongName": "Ontogeny",
    "Description": "Ontogeny",
    "Units": ""
  },
  "major_region": {
    "LongName": "Major Region",
    "Description": "Major Region",
    "Units": ""
  },
  "structure": {
    "LongName": "Structure",
    "Description": "Structure",
    "Units": ""
  },
  "abbreviation_structure": {
    "LongName": "Abbreviation Structure",
    "Description": "Abbreviation Structure",
    "Units": ""
  },
  "ahra_substructure": {
    "LongName": "AHRA Substructure",
    "Description": "AHRA Substructure",
    "Units": ""
  },
  "abbreviation_ahra_substructure": {
    "LongName": "Abbreviation AHRA Substructure",
    "Description": "Abbreviation AHRA Substructure",
    "Units": ""
  },
  "ahra_rois": {
    "LongName": "AHRA ROIs",
    "Description": "AHRA ROIs (used to get model results: component contributions, present work)",
    "Units": ""
  },
  "abbreviation_ahba_substructures": {
    "LongName": "Abbreviation AHBA Substructures",
    "Description": "Abbreviation AHBA Substructures (used to get gene expression data, Sequeira et al. 2019)",
    "Units": ""
  },
  "surface_based": {
    "LongName": "Surface-based ROI",
    "Description": "Surface-based ROI",
    "Levels": {
      "0": "no",
      "1": "yes"
    },
    "Units": ""
  },
  "num_donors": {
    "LongName": "Number of donors with tissue samples",
    "Description": "Number of donors with tissue samples (Hawrylycz et al., 2012)",
    "Units": ""
  },
  "num_samples": {
    "LongName": "Total number of tissue samples",
    "Description": "Total number of tissue samples (Hawrylycz et al., 2012)",
    "Units": ""
  },
  "abs_gabra1": {
    "LongName": "Absolute expression of GABRA1",
    "Description": "Absolute expression of GABRA1 (Hawrylycz et al., 2012)",
    "Units": ""
  },
  "abs_gabra2": {
    "LongName": "Absolute expression of GABRA2",
    "Description": "Absolute expression of GABRA2 (Hawrylycz et al., 2012)",
    "Units": ""
  },
  "abs_gabra3": {
    "LongName": "Absolute expression of GABRA3",
    "Description": "Absolute expression of GABRA3 (Hawrylycz et al., 2012)",
    "Units": ""
  },
  "abs_gabra5": {
    "LongName": "Absolute expression of GABRA5",
    "Description": "Absolute expression of GABRA5 (Hawrylycz et al., 2012)",
    "Units": ""
  },
  "abs_gabra13": {
    "LongName": "Absolute expression of GABRA1+GABRA3",
    "Description": "Absolute expression of GABRA1+GABRA3 (Hawrylycz et al., 2012)",
    "Units": ""
  },
  "abs_gabra1235": {
    "LongName": "Absolute expression of GABRA1+GABRA2+GABRA3+GABRA5",
    "Description": "Absolute expression of GABRA1+GABRA2+GABRA3+GABRA5 (Hawrylycz et al., 2012)",
    "Units": ""
  },
  "frac_gabra1": {
    "LongName": "Fractional contribution of GABRA1",
    "Description": "Fractional contribution of GABRA1 (within \\alpha_{1,2,3,5}) (Hawrylycz et al., 2012)",
    "Units": "%"
  },
  "frac_gabra2": {
    "LongName": "Fractional contribution of GABRA2",
    "Description": "Fractional contribution of GABRA2 (within \\alpha_{1,2,3,5}) (Hawrylycz et al., 2012)",
    "Units": "%"
  },
  "frac_gabra3": {
    "LongName": "Fractional contribution of GABRA3",
    "Description": "Fractional contribution of GABRA3 (within \\alpha_{1,2,3,5}) (Hawrylycz et al., 2012)",
    "Units": "%"
  },
  "frac_gabra5": {
    "LongName": "Fractional contribution of GABRA5",
    "Description": "Fractional contribution of GABRA5 (within \\alpha_{1,2,3,5}) (Hawrylycz et al., 2012)",
    "Units": "%"
  },
  "frac_gabra13": {
    "LongName": "Fractional contribution of GABRA1+GABRA3",
    "Description": "Fractional contribution of GABRA1+GABRA3 (within \\alpha_{1,2,3,5}) (Hawrylycz et al., 2012)",
    "Units": "%"
  },
  "frac_contrib_c1": {
    "LongName": "Fractional contribution of component 1",
    "Description": "Fractional contribution of component 1 (present work)",
    "Units": "%"
  },
  "frac_contrib_c2": {
    "LongName": "Fractional contribution of component 2",
    "Description": "Fractional contribution of component 2 (present work)",
    "Units": "%"
  },
  "frac_contrib_c3": {
    "LongName": "Fractional contribution of component 3",
    "Description": "Fractional contribution of component 3 (present work)",
    "Units": "%"
  },
  "abs_contrib_binding_c1": {
    "LongName": "Absolute contribution of component 1 (flumazenil binding)",
    "Description": "Absolute contribution of component 1 (flumazenil binding) (present work)",
    "Units": "BP_ND"
  },
  "abs_contrib_binding_c2": {
    "LongName": "Absolute contribution of component 2 (flumazenil binding)",
    "Description": "Absolute contribution of component 2 (flumazenil binding) (present work)",
    "Units": "BP_ND"
  },
  "abs_contrib_binding_c3": {
    "LongName": "Absolute contribution of component 3 (flumazenil binding)",
    "Description": "Absolute contribution of component 3 (flumazenil binding) (present work)",
    "Units": "BP_ND"
  },
  "abs_contrib_density_c1": {
    "LongName": "Absolute contribution of component 1 (BZR density)",
    "Description": "Absolute contribution of component 1 (BZR density) (present work)",
    "Units": "Bmax (pmol/ml)"
  },
  "abs_contrib_density_c2": {
    "LongName": "Absolute contribution of component 2 (BZR density)",
    "Description": "Absolute contribution of component 2 (BZR density) (present work)",
    "Units": "Bmax (pmol/ml)"
  },
  "abs_contrib_density_c3": {
    "LongName": "Absolute contribution of component 3 (BZR density)",
    "Description": "Absolute contribution of component 3 (BZR density) (present work)",
    "Units": "Bmax (pmol/ml)"
  },
  "flumazenil_binding": {
    "LongName": "Flumazenil binding",
    "Description": "Flumazenil binding (present work)",
    "Units": "BP_ND"
  },
  "bzr_density": {
    "LongName": "BZR density",
    "Description": "BZR density (present work)",
    "Units": "Bmax (pmol/ml)"
  }
}
