# Supplementary material for: Putative mapping of α-subunits in the human brain: A PET study of GABA A receptor binding
Source: Imaging Neurosci (Camb). 2025 Jan 30;3:imag_a_00464. doi: 10.1162/imag_a_00464 (PMC12319990; doi:10.1162/imag_a_00464)
Supplement: Supplementary Material [file imag_a_00464-supp.zip › 5_Data_for_comparison_to_gene_expression/5_Data_for_comparison_to_gene_expression/Data_for_comparison_to_gene_expression.tsv]

ontogeny	major_region	structure	abbreviation_structure	ahra_substructure	abbreviation_ahra_substructure	ahra_rois	abbreviation_ahba_substructures	surface_based	num_donors	num_samples	abs_gabra1	abs_gabra2	abs_gabra3	abs_gabra5	abs_gabra13	abs_gabra1235	frac_gabra1	frac_gabra2	frac_gabra3	frac_gabra5	frac_gabra13	frac_contrib_c1	frac_contrib_c2	frac_contrib_c3	abs_contrib_binding_c1	abs_contrib_binding_c2	abs_contrib_binding_c3	abs_contrib_density_c1	abs_contrib_density_c2	abs_contrib_density_c3	flumazenil_binding	bzr_density
Telencephalon	Cerebral cortex	Frontal lobe	FL	anterior intermediate orbital gyrus	AOrG	ctx-AOrG	AOrG	1	4	6	903.407099109815	556.09752049584	118.608360761126	273.314032323774	1022.01545987094	1851.42701269055	48.7951776071882	30.0361567960327	6.40632117540297	14.7623444213761	55.2014987825912	62.6750366171484	14.5990623623306	22.7259011129911	3.2949799984289	0.772671478010025	1.16440605797456	567.252570893892	133.280703314675	200.398655354476	5.23205753441349	900.931929563043
Telencephalon	Cerebral cortex	Frontal lobe	FL	frontal pole	FP	ctx-FP	FP	1	2	8	743.68351402606	572.560066283132	108.115412897168	252.954787409729	851.798926923228	1677.31378061609	44.3377692725389	34.1355370056536	6.44574760826541	15.0809461135421	50.7835168808043	57.2527980218568	11.4527397266969	31.2944624600286	3.05286473056155	0.611940099331164	1.66815110680548	523.495917703963	104.812886783107	285.967947840193	5.3329559366982	914.276752327263
Telencephalon	Cerebral cortex	Frontal lobe	FL	frontomarginal gyrus	FMG	ctx-FMG	FP	1	2	4	816.986343654134	660.582045511651	120.70872617772	281.241114687682	937.695069831854	1879.51823003119	43.4678595078366	35.1463494717309	6.42232271275801	14.9634683076745	49.8901822205946	62.1849608932776	8.35164894365412	29.46339064378	3.3173983985657	0.422713543146138	1.57952803515406	569.147481800546	72.5689120494144	270.799188863934	5.31963997686591	912.515582713895
Telencephalon	Cerebral cortex	Frontal lobe	FL	gyrus rectus (straight gyrus)	ReG	ctx-ReG	GRe,PTG	1	6	30	867.633658838287	628.956528755827	121.333778056649	324.046978094049	988.967436894936	1941.97094374481	44.6779938511943	32.387535497466	6.24797082816668	16.686499823173	50.925964679361	46.2748273602518	21.2977638327432	32.4274086028776	2.39015880374469	1.07683249865896	1.68538116805731	412.997958357895	186.466246104141	290.92857837785	5.15237247046096	890.392782839886
Telencephalon	Cerebral cortex	Frontal lobe	FL	inferior frontal gyrus, opercular part	IFGop	ctx-IFGop	opIFG,fro	1	6	28	905.884554961712	551.355977206131	113.728191427672	280.320580754536	1019.61274638938	1851.28930435005	48.9326305096193	29.7822698975566	6.14318848817633	15.1419111046477	55.0758189977956	58.9218617887525	18.3642387994105	22.7138988809402	3.31523321888652	1.0300890352382	1.27241962333342	561.714364325221	174.710814925821	215.517361470474	5.61774187745814	951.942540721516
Telencephalon	Cerebral cortex	Frontal lobe	FL	inferior frontal gyrus, triangular part	IFGtr	ctx-IFGtr	trIFG,orIFG	1	6	41	1022.52658790599	531.70095629932	98.8901238407051	259.309382631683	1121.4167117467	1912.4270506777	53.4674819383904	27.8024176718742	5.17092266633971	13.5591777233957	58.6384046047301	60.4590289219386	16.0584742189008	23.4824970011808	3.38649643139541	0.894163687431733	1.31319864616656	574.411822667626	151.765402323888	222.606535184887	5.59385876499371	948.783760176401
Telencephalon	Cerebral cortex	Frontal lobe	FL	rostral gyrus	RoG	ctx-RoG	IRoG	1	5	14	879.509688025993	642.124885569298	110.99801838866	340.341667653559	990.507706414653	1972.97425963751	44.5778592259781	32.5460346191883	5.62592329050727	17.2501828643263	50.2037825164854	46.1019453871461	16.554146981668	37.3439078979771	2.32768983998046	0.831963933276977	1.90531590211821	404.157568055875	144.357467301085	330.31785437332	5.06496967537564	878.83288973028
Telencephalon	Cerebral cortex	Frontal lobe	FL	lateral orbital gyrus	LOrG	ctx-LOrG	LOrG	1	6	20	974.393245140788	546.477920438879	94.5655941861686	263.891561115573	1068.95883932696	1879.32832088141	51.8479519684882	29.0783634965167	5.03188256865182	14.0418019663434	56.87983453714	60.1405838993932	15.3889193011157	24.4704966026924	3.36892173786384	0.858017796243546	1.37049085616721	571.489727368658	145.620901939083	232.145513768279	5.59743039027459	949.25614307602
Telencephalon	Cerebral cortex	Frontal lobe	FL	medial orbital gyrus	MOrG	ctx-MOrG	MOrG	1	6	27	936.399949591913	596.436271742386	115.104246836308	315.120628802906	1051.50419642822	1963.06109697351	47.7010089515592	30.3829703854823	5.8635081207491	16.0525125422094	53.5645170723083	52.422562258877	19.4962922060992	28.0811454505625	2.62057764660359	0.967118906979918	1.40889629680641	456.563750177647	168.44105318222	244.784567297479	4.99659285038991	869.789370657346
Telencephalon	Cerebral cortex	Frontal lobe	FL	middle frontal gyrus	MFG	ctx-MFG	MFG	1	6	97	953.155531019267	507.751008384339	100.256295654395	228.687414479731	1053.41182667366	1789.85024953773	53.2533674962718	28.3683514034471	5.60137898018501	12.776902120096	58.8547464764568	62.3287477012394	11.371249888654	26.3000022573148	3.52815426826648	0.654603825665031	1.48871067293762	596.81014384851	110.390782276331	251.84753321836	5.67146876686913	959.048459343201
Telencephalon	Cerebral cortex	Frontal lobe	FL	paracentral lobule, rostral part	PCLr	ctx-PCLr	PCLa	1	6	39	889.871475610149	488.798003308163	104.565622475696	207.904863777564	994.437098085845	1691.13996517157	52.6196230907398	28.9034623611756	6.1831441884875	12.2937703595971	58.8027672792273	68.6130509763355	11.2248192515613	20.1621298973014	3.10652805563486	0.51361486222853	0.908163511380406	554.288280443283	91.48355259884	162.08197563422	4.52830642924379	807.853808676343
Telencephalon	Cerebral cortex	Frontal lobe	FL	subcallosal gyrus (parolfactory gyrus)	SCG	ctx-SCG	PaOG,PTG	1	5	9	682.908885543797	758.554574037553	164.024338913915	562.685024409822	846.933224457712	2168.17282290509	31.4969765476897	34.9858907013317	7.56509523508105	25.9520375158975	39.0620717827707	27.470862945501	22.3061264013722	50.2230115041245	1.22042739744822	0.874978877984694	1.9768541471584	222.724367475858	162.523738471261	362.289057153855	4.07226042259131	747.537163100973
Telencephalon	Cerebral cortex	Frontal lobe	FL	posterior intermediate orbital gyrus	POrG	ctx-POrG	POrG	1	5	8	889.114664851253	574.171180360946	120.869453912051	344.031239017046	1009.9841187633	1928.1865381413	46.1114444719819	29.777781817439	6.2685560510429	17.8422176595362	52.3800005230248	55.4220845760069	22.4391613842637	22.1387539473756	2.95832528360758	1.19249083346305	1.19492362802668	507.248975219104	204.658977609648	204.059586547323	5.3457397450973	915.967539376075
Telencephalon	Cerebral cortex	Frontal lobe	FL	precentral gyrus	PrCG	ctx-PrCG	PrG	1	6	82	931.528333996193	478.158355146446	103.192192558875	192.322647717282	1034.72052655507	1705.2015294188	54.6286358489074	28.0411638681454	6.0516127143076	11.2785875686397	60.680248563215	68.0668905030907	11.9392437156647	19.9938658529271	3.25841221503355	0.598589427467545	0.985307580900786	573.14000372817	104.120554062548	172.123259966732	4.84230922340188	849.38381775745
Telencephalon	Cerebral cortex	Frontal lobe	FL	paracingulate gyrus	PaCG	ctx-PaCG	SFG,SRoG	1	6	124	897.291805136371	558.943316059132	114.071992955526	267.604166492857	1011.3637980919	1837.91128064389	48.8212796007225	30.411876892301	6.20661041459861	14.5602330923779	55.0278900153211	54.1614911098438	10.6420322219829	35.1964769356355	2.81615554442339	0.557674574984422	1.82295397206403	485.8992914689	96.1211643851126	314.246208027391	5.19678409147184	896.266663881403
Telencephalon	Cerebral cortex	Insula	Ins	long insular gyri	LIG	ctx-LIG	LIG	1	6	22	753.00688817395	658.868113771252	109.055467335954	344.222601261302	862.062355509904	1865.15307054246	40.3723908812989	35.3251496714759	5.84699824686436	18.4554612003608	46.2193891281633	41.4671480154312	20.8567962144579	37.6760557972038	2.08738567112946	1.03821367236807	1.86596196959662	362.541351854309	180.408955567197	326.173591561225	4.99156131309415	869.123898982731
Telencephalon	Cerebral cortex	Insula	Ins	short insular gyri	SIG	ctx-SIG	SIG	1	6	22	856.252256041814	653.890402129536	136.79725024695	414.614715292142	993.049506288764	2061.55462371044	41.534298737169	31.7183156152635	6.63563548952868	20.1117501580389	48.1699342266976	41.0429428446926	21.2473556403131	37.7097012561684	2.09638917762743	1.08386818956409	1.92288031062546	362.22624790641	187.896684961831	333.758056647232	5.10313767781698	883.880989515473
Telencephalon	Cerebral cortex	Cingulate gyrus	CgG	cingulate gyrus, rostral (anterior) part	CgGr	ctx-CgGr	CgGf,SCG	1	6	91	735.400926857235	627.775151456829	127.19822239871	363.590787841891	862.599149255946	1853.96508855467	39.6663848417204	33.8612175241248	6.86087473728391	19.6115228968709	46.5272595790043	35.0775566217851	7.31868675961316	57.6037562913509	1.47300029844367	0.299892917682377	2.33203997145989	267.179529805245	54.8373348460225	429.841599453684	4.10493318758594	751.858464104951
Telencephalon	Cerebral cortex	Cingulate gyrus	CgG	cingulate gyrus, caudal (posterior) part	CgGc	ctx-CgGc	CgGp,CgGr	1	6	57	814.626422323362	549.530472591076	95.3233518516331	233.188067791858	909.949774174995	1692.66831455793	48.1267602942114	32.4653369986781	5.63154346494213	13.7763592421684	53.7583037591535	62.5187944948126	13.1512134143164	24.3299922946955	2.8512285086705	0.608289632049209	1.12629336091699	508.27569187611	108.052026086213	199.131711085266	4.5858115016367	815.459429047588
Telencephalon	Cerebral cortex	Hippocampal formation	HiF	hippocampal gyrus (formation)	HiF	HiB;HiH;HiT	HiF	0	6	188	339.358051081724	666.179624683029	150.115620827905	687.007351648152	489.473671909629	1842.66064824081	18.4167416504883	36.1531367872338	8.14667752150787	37.28344404077	26.5634191719962	14.8376442839979	24.2849328032259	60.8774228289068	0.382372313722485	0.633085169396493	1.63214925834575	82.7710653242455	134.421780752692	341.919621779455	2.64760674146473	559.112467856393
Telencephalon	Cerebral cortex	Parahippocampal gyrus	PHG	parahippocampal gyrus	PHG	ctx-APH;ctx-PPH	PHG	1	6	58	643.206836946963	713.21948045041	117.719292174102	469.173438232308	760.926129121065	1943.31904780378	33.0983652773782	36.7011006893822	6.05764103980459	24.142892993435	39.1560063171828	31.418101630529	25.9838027900264	42.5980957477622	1.32481627794824	1.10604652216966	1.73035283558704	240.689721357599	200.824309359496	317.788348784011	4.16121563570494	759.302379501106
Telencephalon	Cerebral cortex	Occipital lobe	OL	cuneus	Cun	ctx-Cun	Cun	1	6	40	1041.13694643095	484.552881649427	52.2678162496938	105.038744293921	1093.40476268064	1682.99638862399	61.8621022284057	28.7910826740154	3.10564042816679	6.24117466941208	64.9677426565725	75.503579555775	16.2365101277718	8.25991065267888	4.51740478115883	0.974347673489563	0.465226069023526	755.301915920686	162.856885805988	78.6511779755827	5.95697852367192	996.809979702258
Telencephalon	Cerebral cortex	Occipital lobe	OL	inferior occipital gyrus	IOG	ctx-IOG	IOG	1	5	32	959.303182032045	512.126033060469	73.8264811964539	151.613426326618	1033.1296632285	1696.86912261559	56.5337166695188	30.1806442367852	4.35074692635436	8.93489216734161	60.8844635958731	68.0241319615694	23.9388845693992	8.03698362693206	3.66860384678859	1.29345123202844	0.432408173438655	627.351032676255	221.153168911514	73.9075080883568	5.39446325225569	922.411709676126
Telencephalon	Cerebral cortex	Occipital lobe	OL	lingual gyrus	LiG	ctx-LiG	LiG	1	6	69	1011.56487930851	491.924780748671	54.0592089956316	117.392028577795	1065.62408830414	1674.9408976306	60.3940640973948	29.3696799358446	3.22752934578794	7.00872662097267	63.6215934431827	72.3455177392618	21.8458634496514	5.80861892666601	4.284422837512	1.24104541806773	0.327765705018067	717.926106094999	209.736767425726	55.4258497028912	5.8532339605978	983.088723223615
Telencephalon	Cerebral cortex	Occipital lobe	OL	occipital pole	OP	ctx-OP	OP	1	1	3	1929.41776217822	500.830914947405	56.7612022466509	98.8918513447487	1986.17896442487	2585.90173071702	74.61295761008	19.3677473895551	2.19502549429487	3.82426950607005	76.8079831043749	73.0787087369183	23.7178585705031	3.20343304809029	4.44898710768988	1.44480236753974	0.186356223099667	741.139889656055	240.730585944723	31.2295962039215	6.08014569832929	1013.1000718047
Telencephalon	Cerebral cortex	Occipital lobe	OL	superior occipital gyrus	SOG	ctx-SOG	SOG	1	6	28	894.22669334647	515.598548962002	77.0017135063387	155.563567245141	971.228406852809	1642.39052305995	54.446654482664	31.3931760883146	4.6883924636192	9.47177696540219	59.1350469462832	68.617480835574	20.0869515279361	11.2955677429214	3.54863694067512	1.04836807060721	0.588675521256934	612.602544787271	180.736533894539	101.459028234482	5.18568053253926	894.798106916291
Telencephalon	Cerebral cortex	Parietal lobe	PL	angular gyrus	AnG	ctx-AnG	AnG	1	6	47	948.593436771635	576.155356036085	92.5356295611351	202.259432052268	1041.12906633277	1819.54385442112	52.1335847150232	31.6648238313215	5.08564986418394	11.1159415894714	57.2192345792071	62.4059919512242	19.1460487456077	18.447959280263	3.3019959986652	1.01903921823185	0.98067158923114	567.008208423583	174.961460098153	168.174073759328	5.3017068061282	910.143742281064
Telencephalon	Cerebral cortex	Parietal lobe	PL	paracentral lobule, caudal part	PCLc	ctx-PCLc	PCLp	1	2	6	888.281712638319	487.307289493758	96.1259271865643	188.998229426758	984.407639824883	1660.7131587454	53.4879673807956	29.3432545486602	5.78823180152216	11.3805462690221	59.2761991823177	69.8836426310211	12.5311184590946	17.5852392916737	3.10496824883256	0.564155228917444	0.777556967910243	556.559876878252	100.980489451016	139.517589596119	4.44668044566025	797.057955925387
Telencephalon	Cerebral cortex	Parietal lobe	PL	parietal operculum	PaO	ctx-PaO	PoG,SMG	1	6	133	997.938459183277	551.412347949157	81.1283594014595	179.414451495768	1079.06681858474	1809.89361802966	55.1379622118167	30.4665612639405	4.48249325779599	9.91298326644676	59.6204554696127	61.3558050104535	24.6604541670311	13.9837409097501	3.23294797564611	1.31258217931584	0.734106580631014	555.803234894933	225.578730779641	125.8427892447	5.27963673559296	907.224754919273
Telencephalon	Cerebral cortex	Parietal lobe	PL	precuneus	PrCun	ctx-PrCun	PCu	1	6	52	885.555792228893	556.581487204692	86.0288888156628	183.68373283972	971.584681044556	1711.84990108897	51.7309252210465	32.5134514918996	5.02549252483742	10.7301307622165	56.7564177458839	67.8014266572816	17.3263989769047	14.8721741469171	3.45862366755467	0.888740896891265	0.759318568610314	599.057760624247	153.785654405191	131.50649602416	5.10668313305625	884.349911053599
Telencephalon	Cerebral cortex	Parietal lobe	PL	supraparietal lobule	SPL	ctx-SPL	SPL	1	6	52	913.466180353329	548.957176502141	83.7178637727897	166.785410927992	997.184044126118	1712.92663155625	53.3278053785301	32.0479094894681	4.88741678893329	9.73686834306858	58.2152221674634	67.4830738648505	17.3060262244395	15.210900102718	3.23439210729396	0.833665246848587	0.732422451615881	568.755701376191	146.432031586143	128.66372616481	4.80047980575843	843.851459127145
Telencephalon	Cerebral cortex	Temporal lobe	TL	occipitotemporal (fusiform) gyrus, temporal part	FuGt	ctx-FuGt	FuG,OTG	1	6	116	799.284752944539	633.38548407543	101.649964419634	271.759651150543	900.934717364173	1806.07985259015	44.2552277961721	35.0696279108078	5.62820986424578	15.0469344287743	49.8834376604179	55.4266182676231	27.6929169690722	16.8804649914434	2.76411046788832	1.36852046383492	0.858744781352074	481.324823660739	238.80525633536	148.96927183943	4.99137571307532	869.099351835529
Telencephalon	Cerebral cortex	Temporal lobe	TL	transverse temporal gyrus (Heschl's gyrus)	TTG	ctx-TTG	HG,TG	1	6	27	949.835888008157	531.354451002174	78.2330223646942	215.075133764452	1028.06891037285	1774.49849513948	53.5270044246219	29.9439223227073	4.40873985404789	12.120333398623	57.9357442786698	64.8484132082279	16.387490272522	18.7640965832516	3.76541676973543	0.925520297790724	1.07228349379811	634.308233192347	156.16759521222	180.707723472625	5.76322056132426	971.183551877192
Telencephalon	Cerebral cortex	Temporal lobe	TL	inferior temporal gyrus	ITG	ctx-ITG	ITG	1	6	125	818.283481592734	620.60839304904	111.261568173617	285.642878536646	929.545049766351	1835.79632135204	44.5737619187558	33.8059503568441	6.0606706135937	15.5596171108064	50.6344325323495	50.5950281518486	27.3460546530289	22.0589171716664	2.46515406774902	1.32185061905261	1.0759405081446	431.793714971222	231.904798870282	188.414617678905	4.86294519494622	852.11313152041
Telencephalon	Cerebral cortex	Temporal lobe	TL	middle temporal gyrus	MTG	ctx-MTG	MTG	1	6	110	861.168748021155	612.350029817314	102.593378052151	254.789931574574	963.762126073306	1830.90208746519	47.0352158051994	33.4452636222119	5.6034333432973	13.9160872292914	52.6386491484967	53.6734235400475	23.2618973318269	23.064678937865	2.81579848137579	1.20521272500326	1.20307205119215	484.558161096053	207.883868311212	207.435222562379	5.2240832575712	899.877251969644
Telencephalon	Cerebral cortex	Temporal lobe	TL	planum polare	PLP	ctx-PLP	PLP	1	6	21	815.989161262861	636.749203524995	111.594059410263	310.5007675536	927.583220673124	1874.83319175172	43.5232939577123	33.9629790173524	5.95221270357373	16.5615143213615	49.4755066612861	38.2431419292557	22.6332147662885	39.1236433563791	1.79233063083792	1.06919840853835	1.70503831754988	316.199159594255	189.006784950249	307.708253934126	4.56656735692614	812.914198478631
Telencephalon	Cerebral cortex	Temporal lobe	TL	planum temporale	PLT	ctx-PLT	PLT	1	4	12	852.359705921571	529.698358540354	93.1511685828393	204.857286663073	945.51087450441	1680.06651970784	50.7336879774139	31.5284158291821	5.54449288109368	12.1934033123104	56.2781808585076	63.1513102570902	17.5855256081545	19.2631640787648	3.56164791368314	0.986245590738084	1.09281945690384	602.986767619246	167.046207134258	184.947722287219	5.64071296132506	954.980697040723
Telencephalon	Cerebral cortex	Temporal lobe	TL	superior temporal gyrus	STG	ctx-STG	STG	1	6	69	901.542235882582	560.771605167421	101.955395439698	245.533333293898	1003.49763132228	1809.8025697836	49.8143969366991	30.9852364302076	5.63350926459835	13.566857368495	55.4479062012974	57.3994673990783	23.2488347392238	19.3516977417679	2.94052727758434	1.18744854252945	0.965633881820239	509.001978815112	205.782697054001	167.836143409575	5.09360970193403	882.620819278688
Telencephalon	Cerebral cortex	Temporal lobe	TL	temporal pole	TP	ctx-TP	TP	1	5	30	684.688438547086	807.03703730114	138.023205040479	372.091563332066	822.711643587565	2001.84024422077	34.2029510358658	40.3147573654302	6.8948161792104	18.5874754194936	41.0977672150762	30.5155654261363	12.1979406605484	57.2864938586917	1.36072374596804	0.535631936074442	2.49863716112798	243.997534271275	95.5796525568747	450.644565724841	4.39499284317046	790.22175255299
Telencephalon	Cerebral nuclei	Amygdala	Amg	amygdalohippocampal area	AHA	AHA	ATZ	0	6	9	138.476462290858	858.405076978547	114.518958932404	491.875268445145	252.995421223262	1603.27576664695	8.63709569941693	53.5407005354912	7.14281106935868	30.6793926957331	15.7799067687756	0.894667826724094	31.2085302379769	67.8968036544155	0.0624348629025405	0.275002362022937	0.598193201170841	27.3225828119042	94.7054097618855	210.658486916985	0.935630426096318	332.686479490775
Telencephalon	Cerebral nuclei	Amygdala	Amg	basolateral nucleus (basal nucleus)	BL	BL	BLA	0	6	13	167.455939211066	825.666346954475	96.0527296454767	245.628781033349	263.508668856543	1334.80379684437	12.5453598204434	61.8567574430375	7.19601861131626	18.4018641252028	19.7413784317597	11.3525359591011	26.458051949554	62.1894124015433	0.308387705621874	0.61729739522101	1.45667035110661	65.1663437636172	136.91259601904	321.951392301966	2.3823554519495	524.030332084623
Telencephalon	Cerebral nuclei	Amygdala	Amg	basomedial nucleus (accessory basal nucleus)	BM	BM	BMA	0	6	12	207.931427276164	951.3911948118	126.688147130955	369.545466772256	334.619574407119	1655.55623599117	12.5596112506366	57.4665586181194	7.65230104401182	22.3215290872321	20.2119122946485	5.49218721675952	36.4695511585249	58.0382624295159	0.1398907758802	0.735255527486097	1.14997832594868	30.9679774170889	173.874024328907	271.940982150048	2.02512462931498	476.782983896044
Telencephalon	Cerebral nuclei	Amygdala	Amg	central nuclear group	CEN	CEN	CeA	0	6	9	309.304544865194	1184.55611682916	107.179753925553	405.536359345244	416.484298790747	2006.57677496515	15.4145382685676	59.0336802263513	5.34142302765438	20.2103584774267	20.755961296222	16.787160281696	43.8308785670512	39.3819606867996	0.430720720138099	1.07684112199255	0.974982817229387	93.0996629740741	234.974071296486	209.207622992026	2.48254465936003	537.281357262586
Telencephalon	Cerebral nuclei	Amygdala	Amg	corticomedial nuclear group	CMN	CoA;CoP;Me	COMA	0	6	11	236.543131208648	867.611090579775	126.401476529676	307.825534106802	362.944607738324	1538.3812324249	15.3761061447553	56.3976647850928	8.21652486818458	20.0097042019673	23.5926310129399	7.68641639243754	43.7846714325671	48.5289130120907	0.132063769279138	0.469064886769596	0.48089716133644	41.6379470268335	148.915652446027	161.495134974426	1.08202581738517	352.048734447286
Telencephalon	Cerebral nuclei	Amygdala	Amg	lateral nucleus	La	La	LA	0	6	13	491.421486570087	1208.61390048795	124.649772383103	170.512534091229	616.07125895319	1995.19769353237	24.6302152495002	60.5761476371887	6.24748979949043	8.54614731382066	30.8777050489906	22.2647243712811	19.5228439044965	58.2124316073479	0.526969062663773	0.436145380269142	1.35774872956124	115.994556121623	98.0985373055681	301.804270269516	2.32086317249415	515.897363696707
Telencephalon	Cerebral nuclei	Basal forebrain	BF	basal forebrain	BF	BF	BF	0	6	32	503.214291194584	537.286844146212	108.77742626182	128.643177227551	611.991717456404	1277.92173883017	39.3775515279391	42.0437987570392	8.51205695596017	10.0665927590615	47.8896084838992	40.9791417863319	35.262441970342	23.758415760381	0.363238605373926	0.306078147802469	0.236263260210271	131.456984199254	112.28628290227	84.9687447684026	0.905580013386667	328.712011869927
Telencephalon	Cerebral nuclei	Basal forebrain	BF	bed nucleus of stria terminalis	BNST	BNST	BST	0	4	5	213.789682994612	783.178615805213	122.041877957413	416.741002411866	335.831560952025	1535.7511791691	13.9208542304542	50.9964521875829	7.94672207404338	27.1359715079195	21.8675763044976	54.7994864133164	15.7442818399201	29.4562323146659	0.398246994331513	0.166253501025867	0.27034770629664	161.776260506525	59.1694945445693	98.4112678225447	0.83484820165402	319.357022873639
Telencephalon	Cerebral nuclei	Globus pallidus	GP	external segment of globus pallidus	GPe	GPe	GPe	0	5	23	810.444557127303	236.207695793832	30.2978404022843	22.5980508431201	840.742397529587	1099.54814416654	73.7070551596104	21.4822513272375	2.75548101854605	2.05521249460609	76.4625361781564	62.1137006883182	15.6319023801936	22.2543971300527	0.773414378142386	0.250618056121787	0.33494404126545	230.501687652551	66.2098120374438	91.9667292576436	1.35897647552962	388.678228947638
Telencephalon	Cerebral nuclei	Globus pallidus	GP	internal segment of globus pallidus	GPi	GPi	GPi	0	6	16	807.13165143814	159.566599542337	33.0863424444565	8.98398506501918	840.217993882597	1008.76857848995	80.0115773477354	15.8179589397199	3.27987440825964	0.890589304284982	83.2914517559951	79.0386586778619	9.10165262577095	11.8596875836257	0.660615073886703	0.0816784728241633	0.111232398490153	253.052552583959	29.4343517801972	39.3404372817163	0.85352594520102	321.827341645872
Telencephalon	Cerebral nuclei	Striatum	Str	body of caudate	CaB	CaB	BCd	0	6	36	108.775298714697	604.211819894483	13.8686396595848	210.042047825754	122.643938374282	936.897806094519	11.6101561992262	64.4906857465228	1.48027240210931	22.4188856521417	13.0904286013355	46.4358807719906	31.5931881807847	21.9709314310692	0.308154559942216	0.20854573333691	0.154957354539928	139.718770036566	90.9595642691768	67.0951063983304	0.671657647819054	297.773440704073
Telencephalon	Cerebral nuclei	Striatum	Str	head of caudate	CaH	CaH	HCd	0	6	32	112.275380437021	674.787215539177	15.3344413476165	290.289902234914	127.609821784638	1092.68693955873	10.2751644933509	61.7548532072401	1.40337005893099	26.566612240478	11.6785345522819	16.6524106286787	31.0072357897202	52.3403537350027	0.173787006074985	0.377091848170775	0.765839706417793	58.340008198106	115.1968836753	209.552305065629	1.31671856066355	383.089196939035
Telencephalon	Cerebral nuclei	Striatum	Str	tail of caudate	CaT	CaT	TCd	0	6	23	117.186569020232	557.61306788996	16.2380090102409	331.911284845359	133.424578030473	1022.94893076579	11.4557594710524	54.5103524838258	1.58737240167844	32.4465156434434	13.0431318727309	5.16489000507623	32.9845402826717	61.8505696698654	0.0762001981281421	0.334979286186459	0.795269078459621	23.7662127786431	110.48733840501	234.251336342047	1.20644856277422	368.5048875257
Telencephalon	Cerebral nuclei	Striatum	Str	nucleus accumbens	NAC	NAC	Acb	0	6	17	188.133119569043	842.674362825207	70.8083222744572	729.97038107287	258.9414418435	1831.58618574158	10.2715952453459	46.0079012052618	3.86595634023021	39.8545472091622	14.1375515855761	1.93018769083714	30.4960879707336	67.5737243016561	0.0618380346793195	0.468024485865326	1.17113978916949	17.2650762137861	122.5231523456	294.126337474476	1.70100230971413	433.914566033862
Telencephalon	Cerebral nuclei	Striatum	Str	posteroventral putamen	PuPV	PuPV	Pu	0	1	1	160.651879016682	558.362138437922	19.9506200703978	539.764961539444	180.60249908708	1278.72959906445	12.5633972291108	43.6653799870148	1.56019068339345	42.2110321004809	14.1235879125043	23.8462474199712	26.0792151575299	50.0745375162261	0.362421710053299	0.426998287668172	0.777830913406625	97.3002444649211	110.26823143877	208.656130029177	1.5672509111281	416.224605932868
Telencephalon	Cerebral nuclei	Striatum	Str	putamen	Pu	Pu	Pu	0	6	61	117.904789772418	614.53632069876	14.445409655314	173.624874758808	132.350199427732	920.5113948853	12.8086181689375	66.7603165059498	1.56928091662722	18.8617844084855	14.3778990855647	29.9417696242975	20.84056299542	49.2176673700745	0.527916968833855	0.414568170607861	1.01201970885735	132.857862460208	98.1384095167782	236.446539275494	1.95450484829907	467.44281125248
Telencephalon	Cerebral nuclei	Claustrum	Cl	claustrum	Cla	Cla	Cl	0	6	47	553.98318796583	765.237489968365	160.923686092354	777.977069888733	714.906874058184	2258.12143391528	24.5329227934964	33.8882346394253	7.12644075183034	34.452401815248	31.6593635453267	25.7511946476017	21.1393474075357	53.1094582189354	0.259925477834048	0.217840321168245	0.557818041879427	86.6857376185443	71.7928457793396	187.427735595306	1.03558384088172	345.90631899319
Diencephalon	Hypothalamus	Hypothalamus	Hy	hypothalamus	HTH	HTH;HTHma;HTHpo;HTHso;HTHtub	Hy	0	6	102	189.571322978571	361.607683675278	117.02053506224	90.3101614464454	306.591858040811	758.509703162534	24.9926035472152	47.6734420360859	15.4276912443354	11.9062631723636	40.4202947915505	80.1792184298156	3.42806471677504	16.3927168921437	0.64959813943489	0.0337136691476388	0.140583876731788	250.509402711795	13.3001507351043	54.0988899674246	0.823895685314316	317.908443414324
Diencephalon	Subthalamus	Subthalamus	SbT	subthalamic nucleus	STH	STH	Sb	0	6	14	779.663483767737	62.3508600146623	74.8876061940407	9.92341681438603	854.551089961778	926.825366790826	84.121940519103	6.72735795207622	8.08001257597667	1.07068895284408	92.2019530950797	93.1396722412109	4.23971230842173	2.62061553388834	0.427389212846756	0.0138801614107797	0.0189436351740733	249.228180236816	9.72765276644379	10.8519403207302	0.460213009431609	269.80777332399
Diencephalon	Thalamus	Dorsal thalamus	DT	anterior nuclear complex of thalamus	ANC	ANC	DTA	0	6	28	730.678445769484	128.991321634417	98.1830414393565	309.739307347081	828.86148720884	1267.59211619034	57.6430254209444	10.1760905568025	7.74563364550097	24.4352503767522	65.3886590664454	68.3653034447388	5.02272627713072	26.6119697600449	0.809473869559678	0.0670267494148521	0.327078431613087	249.814541792005	19.9361938217684	98.3746280867819	1.20357905058762	368.125363700555
Diencephalon	Thalamus	Dorsal thalamus	DT	posterior group of intralaminar nuclei	PILN	CM;Pf	ILc	0	6	11	826.94510810094	334.944897804584	92.1498255342549	67.3615170218941	919.094933635195	1321.40134846167	62.5809190420185	25.3477036476854	6.97364397588457	5.09773333441153	69.554563017903	61.9527970628395	6.76855817610537	31.278644818018	1.5669558413141	0.165854511187229	0.799098808060392	337.476287038703	35.8352171919848	170.49880086418	2.53190916056172	543.810305094868
Diencephalon	Thalamus	Dorsal thalamus	DT	dorsal lateral geniculate nucleus	DLG	DLG	LGd	0	6	17	911.256273694921	226.906377424868	57.4134763049261	285.449030986518	968.669749999847	1481.02515841123	61.5287504415164	15.3208995901381	3.8766037145862	19.2737462537593	65.4053541561026	57.4311162699081	20.1608446986017	22.4080390178175	0.481297770468351	0.183136122281192	0.207265730907199	179.921550217495	67.7229951496193	76.5864466048483	0.871699623656743	324.230991971963
Diencephalon	Thalamus	Dorsal thalamus	DT	dorsal group of lateral nucleus	DLN	LP;Pul	DTLd	0	6	18	885.202199537907	155.008892489387	113.286329863252	263.367544474501	998.488529401159	1416.86496636505	62.4761159709442	10.9402727972773	7.99556291901882	18.5880483127597	70.471678889963	59.87535454782	3.44021683995028	36.6844290099076	1.11341890446735	0.0686240367540101	0.67972389384213	272.158483017917	17.092566148468	165.926232636374	1.86176683506349	455.177281802759
Diencephalon	Thalamus	Dorsal thalamus	DT	ventral group of lateral nucleus	VLN	VA;VL;VPL;VPM	DTLv	0	6	33	1148.52518130497	166.503860352813	89.3022746636423	235.267860814206	1237.82745596861	1639.59917713563	70.0491435541847	10.1551563744802	5.44659182006012	14.349108251275	75.4957353742448	71.9139032783051	5.01130180466275	23.0747949927761	1.33744122410011	0.104178198365022	0.457053974270821	326.929709329546	24.6897178409703	108.439116155802	1.89867339673595	460.058543326319
Diencephalon	Thalamus	Dorsal thalamus	DT	medial geniculate nuclei	MG	MG	MG	0	6	11	691.445787657007	250.426989481036	122.948803952538	271.539481927866	814.394591609545	1336.36106301845	51.7409408872804	18.7394706723492	9.20026835223956	20.3193200881308	60.94120923952	68.5884868288503	2.79077217019009	28.6207413071568	0.946865413374114	0.0402584362891503	0.400597812481297	268.929262327916	11.5845068758263	111.966297649643	1.38772166214456	392.480066853386
Diencephalon	Thalamus	Dorsal thalamus	DT	medial nuclear complex of thalamus	MNC	MD;Re	DTM	0	6	26	589.485385019754	204.223933840133	128.344796286487	326.850225474688	717.830181306241	1248.90434062106	47.2002030777322	16.3522479022353	10.2765914179354	26.1709576020971	57.4767944956677	52.5540925086398	8.06006581058806	39.3858415981987	1.33640679074699	0.204053258094965	0.985767046025438	287.450735330094	43.9766737789952	211.631386455388	2.52622709486739	543.058795564477
Diencephalon	Thalamus	Ventral thalamus	VT	zona incerta	ZI	ZI	ZI	0	6	12	354.369107586694	202.560771826142	84.2710833783951	49.0260766353237	438.640190965089	690.227039426555	51.3409483176877	29.34697719093	12.2091831476796	7.10289134370263	63.5501314653674	77.2947438363811	7.62407614048049	15.0811798058014	0.745151874369944	0.0636035711666701	0.159713429326556	261.106350575998	24.3390417629829	51.5843003524169	0.968468874863171	337.029692691398
Diencephalon	Thalamus	Ventral thalamus	VT	thalamus [remainder]	THM	THM	TH	0	6	53	270.857971051146	146.496547201652	76.2688361153906	89.147739417786	347.126807166537	582.771093785975	46.4775919635129	25.1379227219279	13.0872716455289	15.2972136690304	59.5648636090418	68.535807068906	5.77169122892582	25.6925016530705	0.925747664087158	0.0822461182570447	0.381897469544208	265.586774586912	23.585631021275	103.594611482472	1.38989125188841	392.767017090659
Diencephalon	Epithalamus	Epithalamus	ET	habenular nuclei	HN	HN	Hb	0	3	5	54.3349342931855	105.507835222927	46.1501389338711	32.386301858484	100.485073227057	238.379210308468	22.7934869919549	44.2605020322023	19.3599680417398	13.5860429341029	42.1534550336947	58.1229779876932	4.74970835664847	37.1273139758702	0.912583954142828	0.0769610833104727	0.597087470936949	243.754984946146	19.7935060723855	155.239524729931	1.58663250839025	418.788015748463
Diencephalon	Epithalamus	Epithalamus	ET	midline nuclear complex	MiN	MiN	Pa	0	3	18	63.5314143163084	218.752566422739	26.8796378875336	21.9739576051174	90.411052203842	331.137576231698	19.1858064068981	66.0609312033126	8.11736263622519	6.63589975356409	27.3031690431233	55.8560409781374	7.77715326319046	36.366805785968	1.28505757377471	0.182039357471908	0.868646000822385	287.679264139246	39.442133160239	190.743963488826	2.33574293206901	517.865360788311
Mesencephalon	Mesencephalon	Mesencephalon	MES	inferior colliculus	IC	IC	IC	0	4	7	493.192364702184	169.60049724799	64.8302302283388	95.8328404348097	558.022594930522	823.455932613322	59.8929882182021	20.5961837823848	7.87294470301444	11.6378832963987	67.7659329212166	82.8336662738184	5.02363619831458	12.1426980220537	1.28765500585238	0.076709431008523	0.181578334065673	344.864350938305	20.3780625985353	48.1639771543418	1.54594277092658	413.406390691182
Mesencephalon	Mesencephalon	Mesencephalon	MES	superior colliculus	SC	SC	SC	0	4	7	451.961613803106	240.121303650636	72.5979261243597	97.010987773986	524.559539927466	861.691831352088	52.4504930137181	27.8662620340569	8.42504518238796	11.2581997698371	60.875538196106	82.1388719938886	3.00059107027224	14.8605366874188	1.27121730425492	0.0485406380338718	0.240458822509296	338.609509183763	12.8021574010232	63.8826017818418	1.56021676479809	415.294268366629
Mesencephalon	Mesencephalon	Mesencephalon	MES	midbrain tegmentum [remainder]	MTg	MTg	MTg	0	6	89	374.812769656625	160.710737205436	86.1055203769078	44.185720045943	460.918290033533	665.814747284911	56.2938521841177	24.137455329848	12.9323540411252	6.63633844490911	69.2262062252429	88.3062879042192	4.62397059935729	7.06974161781918	0.869066657858194	0.0452480338365591	0.0918337058609817	298.697574212452	15.4730830598624	27.8425297858301	1.00614839755573	342.013187058144
Mesencephalon	Mesencephalon	Mesencephalon	MES	red nucleus	RN	RN	RN	0	6	16	583.51323966092	129.750058416079	36.6832123795487	142.550501463348	620.196452040469	892.497011919895	65.3798535869264	14.537870343898	4.11017761287936	15.9720984562962	69.4900311998057	89.6015420762944	6.20804119457723	4.19041709786414	0.719232769288285	0.0487507847672731	0.0410217443619114	281.796776892803	19.3644894401376	14.7777745160973	0.809005298417469	315.939040849038
Mesencephalon	Mesencephalon	Mesencephalon	MES	substantia nigra	SN	SN	SN	0	6	52	286.478875214471	107.871993617976	52.8229190025856	24.0495175901199	339.301794217057	471.223305425152	60.7947170516112	22.8919054673347	11.2097424712318	5.10363500982229	72.004459522843	93.4624001429631	4.98190625451755	1.55569355665529	0.35741816016917	0.0262628119455047	0.0200543527817287	231.433208318857	17.1205094659791	13.7843165863046	0.403735324896404	262.338034371141
Metencephalon	Cerebellar cortex	Cerebellar hemispheres	CbH	paravermis of cerebellum	CBPV	CBPV	PV-Crus I,PV-Crus II,PV-I-II,PV-III,PV-IV,PV-IX,PV-V,PV-VI,PV-VIIB,PV-VIIIA,PV-VIIIB,PV-X	0	6	124	906.402179371664	140.37713220178	9.78712565490059	2.64492665545052	916.189305026565	1059.2113638838	85.5733057893348	13.252985852329	0.924001194531587	0.249707163804626	86.4973069838664	89.4801906841221	7.06564636916863	3.45416286530161	1.93533045543583	0.150323094800851	0.0770828382090098	442.6853714846	34.6525852608344	17.6455578582476	2.16273638844569	494.983514603682
Metencephalon	Cerebellar cortex	Cerebellar hemispheres	CbH	lateral hemisphere of cerebellum	CBL	CBL	He-Crus I,He-Crus II,He-I-II,He-III,He-IV,He-IX,He-V,He-VI,He-VIIB,He-VIIIA,He-VIIIB,He-X	0	6	132	890.531333926741	129.389622832059	8.96409261752002	2.60096948811838	899.495426544261	1031.48601886444	86.3347944266977	12.5440016118205	0.869046448868845	0.252157512612898	87.2038408755666	87.2953913161352	7.8573117787196	4.84729691780933	1.93627999007557	0.16561430140033	0.10139923548202	438.392326683621	38.2925631900764	23.662711981232	2.20329352695792	500.34760185493
Metencephalon	Cerebellar nuclei	Cerebellar nuclei	CbN	cerebellar deep nuclei	CbDN	CbDN	CbN	0	6	31	964.853678544749	64.2284122076549	57.6454084693406	7.93963157147834	1022.49908701409	1094.66713079322	88.1412852732312	5.86739205013979	5.26602168346548	0.725300993163564	93.4073069566967	99.8185856031335	0.180728008452362	0.000685695213789605	0.823291088483348	0.00756658933853868	0.00245184445735682	315.205612277392	2.94500891173762	1.00289433947516	0.833309522279244	319.153515528605
Metencephalon	Pons	Basal part of pons	Bpons	basilar part of pons	PnBa	PnBa	Bpons	0	6	96	93.2898669488932	98.3767189910787	45.4401506964966	24.3428203971759	138.73001764539	261.449557033644	35.6817842827281	37.6274184998597	17.3800832604391	9.31071395697312	53.0618675431672	86.1458800378507	6.85905271428671	6.99506748142741	0.505821157328404	0.0372376083693787	0.0425713925547945	248.22442972225	18.6705321970865	19.5004835691657	0.585630158252577	286.395445488502
Metencephalon	Pons	Pontine tegmentum	PTg	pontine tegmentum	PnTg	PnTg	PTg	0	6	278	249.263901732927	166.183097593001	89.5807651036514	40.3605645723796	338.844666836579	545.388329001959	45.7039302966147	30.4706002596553	16.4251342282261	7.40033521550378	62.1290645248409	94.1826394457017	5.07410845377679	0.743252060441594	0.587858910271286	0.0338583819700566	0.0073510634322929	273.924622027543	14.5354318319243	3.6805269045756	0.629068355673636	292.140580764043
Myelencephalon	Myelencephalon	Myelencephalon	MY	tegmentum of medulla oblongata	MoTg	MoTg	MY	0	6	455	85.1782683843208	133.912631042567	71.3636396326665	25.2321491813364	156.541908016987	315.686688240891	26.9819005859771	42.4194734940431	22.6058437973194	7.99278212266032	49.5877443832966	95.8929818147993	2.10633331604432	2.00068442188711	0.655196266238299	0.0143728130195929	0.0145560781730927	286.950074966344	6.15984730096534	6.31247109424302	0.684125157430984	299.422393361553
