# Supplementary material for: Putative mapping of α-subunits in the human brain: A PET study of GABA A receptor binding
Source: Imaging Neurosci (Camb). 2025 Jan 30;3:imag_a_00464. doi: 10.1162/imag_a_00464 (PMC12319990; doi:10.1162/imag_a_00464)
Supplement: Supplementary Material [file imag_a_00464-supp.zip › 5_Data_for_comparison_to_gene_expression/5_Data_for_comparison_to_gene_expression/Data_for_comparison_to_gene_expression.xlsx]

## Sheet: Sheet1
ontogeny	major_region	structure	abbreviation_structure	ahra_substructure	abbreviation_ahra_substructure	ahra_rois	abbreviation_ahba_substructures	surface_based	num_donors	num_samples	abs_gabra1	abs_gabra2	abs_gabra3	abs_gabra5	abs_gabra13	abs_gabra1235	frac_gabra1	frac_gabra2	frac_gabra3	frac_gabra5	frac_gabra13	frac_contrib_c1	frac_contrib_c2	frac_contrib_c3	abs_contrib_binding_c1	abs_contrib_binding_c2	abs_contrib_binding_c3	abs_contrib_density_c1	abs_contrib_density_c2	abs_contrib_density_c3	flumazenil_binding	bzr_density
Telencephalon	Cerebral cortex	Frontal lobe	FL	anterior intermediate orbital gyrus	AOrG	ctx-AOrG	AOrG	TRUE	4	6	903.407	556.098	118.608	273.314	1022.02	1851.43	48.7952	30.0362	6.40632	14.7623	55.2015	62.675	14.5991	22.7259	3.29498	0.772671	1.16441	567.253	133.281	200.399	5.23206	900.932
Telencephalon	Cerebral cortex	Frontal lobe	FL	frontal pole	FP	ctx-FP	FP	TRUE	2	8	743.684	572.56	108.115	252.955	851.799	1677.31	44.3378	34.1355	6.44575	15.0809	50.7835	57.2528	11.4527	31.2945	3.05286	0.61194	1.66815	523.496	104.813	285.968	5.33296	914.277
Telencephalon	Cerebral cortex	Frontal lobe	FL	frontomarginal gyrus	FMG	ctx-FMG	FP	TRUE	2	4	816.986	660.582	120.709	281.241	937.695	1879.52	43.4679	35.1463	6.42232	14.9635	49.8902	62.185	8.35165	29.4634	3.3174	0.422714	1.57953	569.147	72.5689	270.799	5.31964	912.516
Telencephalon	Cerebral cortex	Frontal lobe	FL	gyrus rectus (straight gyrus)	ReG	ctx-ReG	GRe,PTG	TRUE	6	30	867.634	628.957	121.334	324.047	988.967	1941.97	44.678	32.3875	6.24797	16.6865	50.926	46.2748	21.2978	32.4274	2.39016	1.07683	1.68538	412.998	186.466	290.929	5.15237	890.393
Telencephalon	Cerebral cortex	Frontal lobe	FL	inferior frontal gyrus, opercular part	IFGop	ctx-IFGop	opIFG,fro	TRUE	6	28	905.885	551.356	113.728	280.321	1019.61	1851.29	48.9326	29.7823	6.14319	15.1419	55.0758	58.9219	18.3642	22.7139	3.31523	1.03009	1.27242	561.714	174.711	215.517	5.61774	951.943
Telencephalon	Cerebral cortex	Frontal lobe	FL	inferior frontal gyrus, triangular part	IFGtr	ctx-IFGtr	trIFG,orIFG	TRUE	6	41	1022.53	531.701	98.8901	259.309	1121.42	1912.43	53.4675	27.8024	5.17092	13.5592	58.6384	60.459	16.0585	23.4825	3.3865	0.894164	1.3132	574.412	151.765	222.607	5.59386	948.784
Telencephalon	Cerebral cortex	Frontal lobe	FL	rostral gyrus	RoG	ctx-RoG	IRoG	TRUE	5	14	879.51	642.125	110.998	340.342	990.508	1972.97	44.5779	32.546	5.62592	17.2502	50.2038	46.1019	16.5541	37.3439	2.32769	0.831964	1.90532	404.158	144.357	330.318	5.06497	878.833
Telencephalon	Cerebral cortex	Frontal lobe	FL	lateral orbital gyrus	LOrG	ctx-LOrG	LOrG	TRUE	6	20	974.393	546.478	94.5656	263.892	1068.96	1879.33	51.848	29.0784	5.03188	14.0418	56.8798	60.1406	15.3889	24.4705	3.36892	0.858018	1.37049	571.49	145.621	232.146	5.59743	949.256
Telencephalon	Cerebral cortex	Frontal lobe	FL	medial orbital gyrus	MOrG	ctx-MOrG	MOrG	TRUE	6	27	936.4	596.436	115.104	315.121	1051.5	1963.06	47.701	30.383	5.86351	16.0525	53.5645	52.4226	19.4963	28.0811	2.62058	0.967119	1.4089	456.564	168.441	244.785	4.99659	869.789
Telencephalon	Cerebral cortex	Frontal lobe	FL	middle frontal gyrus	MFG	ctx-MFG	MFG	TRUE	6	97	953.156	507.751	100.256	228.687	1053.41	1789.85	53.2534	28.3684	5.60138	12.7769	58.8547	62.3287	11.3712	26.3	3.52815	0.654604	1.48871	596.81	110.391	251.848	5.67147	959.048
Telencephalon	Cerebral cortex	Frontal lobe	FL	paracentral lobule, rostral part	PCLr	ctx-PCLr	PCLa	TRUE	6	39	889.871	488.798	104.566	207.905	994.437	1691.14	52.6196	28.9035	6.18314	12.2938	58.8028	68.6131	11.2248	20.1621	3.10653	0.513615	0.908164	554.288	91.4836	162.082	4.52831	807.854
Telencephalon	Cerebral cortex	Frontal lobe	FL	subcallosal gyrus (parolfactory gyrus)	SCG	ctx-SCG	PaOG,PTG	TRUE	5	9	682.909	758.555	164.024	562.685	846.933	2168.17	31.497	34.9859	7.5651	25.952	39.0621	27.4709	22.3061	50.223	1.22043	0.874979	1.97685	222.724	162.524	362.289	4.07226	747.537
Telencephalon	Cerebral cortex	Frontal lobe	FL	posterior intermediate orbital gyrus	POrG	ctx-POrG	POrG	TRUE	5	8	889.115	574.171	120.869	344.031	1009.98	1928.19	46.1114	29.7778	6.26856	17.8422	52.38	55.4221	22.4392	22.1388	2.95833	1.19249	1.19492	507.249	204.659	204.06	5.34574	915.968
Telencephalon	Cerebral cortex	Frontal lobe	FL	precentral gyrus	PrCG	ctx-PrCG	PrG	TRUE	6	82	931.528	478.158	103.192	192.323	1034.72	1705.2	54.6286	28.0412	6.05161	11.2786	60.6802	68.0669	11.9392	19.9939	3.25841	0.598589	0.985308	573.14	104.121	172.123	4.84231	849.384
Telencephalon	Cerebral cortex	Frontal lobe	FL	paracingulate gyrus	PaCG	ctx-PaCG	SFG,SRoG	TRUE	6	124	897.292	558.943	114.072	267.604	1011.36	1837.91	48.8213	30.4119	6.20661	14.5602	55.0279	54.1615	10.642	35.1965	2.81616	0.557675	1.82295	485.899	96.1212	314.246	5.19678	896.267
Telencephalon	Cerebral cortex	Insula	Ins	long insular gyri	LIG	ctx-LIG	LIG	TRUE	6	22	753.007	658.868	109.055	344.223	862.062	1865.15	40.3724	35.3251	5.847	18.4555	46.2194	41.4671	20.8568	37.6761	2.08739	1.03821	1.86596	362.541	180.409	326.174	4.99156	869.124
Telencephalon	Cerebral cortex	Insula	Ins	short insular gyri	SIG	ctx-SIG	SIG	TRUE	6	22	856.252	653.89	136.797	414.615	993.05	2061.55	41.5343	31.7183	6.63564	20.1118	48.1699	41.0429	21.2474	37.7097	2.09639	1.08387	1.92288	362.226	187.897	333.758	5.10314	883.881
Telencephalon	Cerebral cortex	Cingulate gyrus	CgG	cingulate gyrus, rostral (anterior) part	CgGr	ctx-CgGr	CgGf,SCG	TRUE	6	91	735.401	627.775	127.198	363.591	862.599	1853.97	39.6664	33.8612	6.86087	19.6115	46.5273	35.0776	7.31869	57.6038	1.473	0.299893	2.33204	267.18	54.8373	429.842	4.10493	751.858
Telencephalon	Cerebral cortex	Cingulate gyrus	CgG	cingulate gyrus, caudal (posterior) part	CgGc	ctx-CgGc	CgGp,CgGr	TRUE	6	57	814.626	549.53	95.3234	233.188	909.95	1692.67	48.1268	32.4653	5.63154	13.7764	53.7583	62.5188	13.1512	24.33	2.85123	0.60829	1.12629	508.276	108.052	199.132	4.58581	815.459
Telencephalon	Cerebral cortex	Hippocampal formation	HiF	hippocampal gyrus (formation)	HiF	HiB;HiH;HiT	HiF	FALSE	6	188	339.358	666.18	150.116	687.007	489.474	1842.66	18.4167	36.1531	8.14668	37.2834	26.5634	14.8376	24.2849	60.8774	0.382372	0.633085	1.63215	82.7711	134.422	341.92	2.64761	559.112
Telencephalon	Cerebral cortex	Parahippocampal gyrus	PHG	parahippocampal gyrus	PHG	ctx-APH;ctx-PPH	PHG	TRUE	6	58	643.207	713.219	117.719	469.173	760.926	1943.32	33.0984	36.7011	6.05764	24.1429	39.156	31.4181	25.9838	42.5981	1.32482	1.10605	1.73035	240.69	200.824	317.788	4.16122	759.302
Telencephalon	Cerebral cortex	Occipital lobe	OL	cuneus	Cun	ctx-Cun	Cun	TRUE	6	40	1041.14	484.553	52.2678	105.039	1093.4	1683	61.8621	28.7911	3.10564	6.24117	64.9677	75.5036	16.2365	8.25991	4.5174	0.974348	0.465226	755.302	162.857	78.6512	5.95698	996.81
Telencephalon	Cerebral cortex	Occipital lobe	OL	inferior occipital gyrus	IOG	ctx-IOG	IOG	TRUE	5	32	959.303	512.126	73.8265	151.613	1033.13	1696.87	56.5337	30.1806	4.35075	8.93489	60.8845	68.0241	23.9389	8.03698	3.6686	1.29345	0.432408	627.351	221.153	73.9075	5.39446	922.412
Telencephalon	Cerebral cortex	Occipital lobe	OL	lingual gyrus	LiG	ctx-LiG	LiG	TRUE	6	69	1011.56	491.925	54.0592	117.392	1065.62	1674.94	60.3941	29.3697	3.22753	7.00873	63.6216	72.3455	21.8459	5.80862	4.28442	1.24105	0.327766	717.926	209.737	55.4258	5.85323	983.089
Telencephalon	Cerebral cortex	Occipital lobe	OL	occipital pole	OP	ctx-OP	OP	TRUE	1	3	1929.42	500.831	56.7612	98.8919	1986.18	2585.9	74.613	19.3677	2.19503	3.82427	76.808	73.0787	23.7179	3.20343	4.44899	1.4448	0.186356	741.14	240.731	31.2296	6.08015	1013.1
Telencephalon	Cerebral cortex	Occipital lobe	OL	superior occipital gyrus	SOG	ctx-SOG	SOG	TRUE	6	28	894.227	515.599	77.0017	155.564	971.228	1642.39	54.4467	31.3932	4.68839	9.47178	59.135	68.6175	20.087	11.2956	3.54864	1.04837	0.588676	612.603	180.737	101.459	5.18568	894.798
Telencephalon	Cerebral cortex	Parietal lobe	PL	angular gyrus	AnG	ctx-AnG	AnG	TRUE	6	47	948.593	576.155	92.5356	202.259	1041.13	1819.54	52.1336	31.6648	5.08565	11.1159	57.2192	62.406	19.146	18.448	3.302	1.01904	0.980672	567.008	174.961	168.174	5.30171	910.144
Telencephalon	Cerebral cortex	Parietal lobe	PL	paracentral lobule, caudal part	PCLc	ctx-PCLc	PCLp	TRUE	2	6	888.282	487.307	96.1259	188.998	984.408	1660.71	53.488	29.3433	5.78823	11.3805	59.2762	69.8836	12.5311	17.5852	3.10497	0.564155	0.777557	556.56	100.98	139.518	4.44668	797.058
Telencephalon	Cerebral cortex	Parietal lobe	PL	parietal operculum	PaO	ctx-PaO	PoG,SMG	TRUE	6	133	997.938	551.412	81.1284	179.414	1079.07	1809.89	55.138	30.4666	4.48249	9.91298	59.6205	61.3558	24.6605	13.9837	3.23295	1.31258	0.734107	555.803	225.579	125.843	5.27964	907.225
Telencephalon	Cerebral cortex	Parietal lobe	PL	precuneus	PrCun	ctx-PrCun	PCu	TRUE	6	52	885.556	556.581	86.0289	183.684	971.585	1711.85	51.7309	32.5135	5.02549	10.7301	56.7564	67.8014	17.3264	14.8722	3.45862	0.888741	0.759319	599.058	153.786	131.506	5.10668	884.35
Telencephalon	Cerebral cortex	Parietal lobe	PL	supraparietal lobule	SPL	ctx-SPL	SPL	TRUE	6	52	913.466	548.957	83.7179	166.785	997.184	1712.93	53.3278	32.0479	4.88742	9.73687	58.2152	67.4831	17.306	15.2109	3.23439	0.833665	0.732422	568.756	146.432	128.664	4.80048	843.851
Telencephalon	Cerebral cortex	Temporal lobe	TL	occipitotemporal (fusiform) gyrus, temporal part	FuGt	ctx-FuGt	FuG,OTG	TRUE	6	116	799.285	633.385	101.65	271.76	900.935	1806.08	44.2552	35.0696	5.62821	15.0469	49.8834	55.4266	27.6929	16.8805	2.76411	1.36852	0.858745	481.325	238.805	148.969	4.99138	869.099
Telencephalon	Cerebral cortex	Temporal lobe	TL	transverse temporal gyrus (Heschl's gyrus)	TTG	ctx-TTG	HG,TG	TRUE	6	27	949.836	531.354	78.233	215.075	1028.07	1774.5	53.527	29.9439	4.40874	12.1203	57.9357	64.8484	16.3875	18.7641	3.76542	0.92552	1.07228	634.308	156.168	180.708	5.76322	971.184
Telencephalon	Cerebral cortex	Temporal lobe	TL	inferior temporal gyrus	ITG	ctx-ITG	ITG	TRUE	6	125	818.283	620.608	111.262	285.643	929.545	1835.8	44.5738	33.806	6.06067	15.5596	50.6344	50.595	27.3461	22.0589	2.46515	1.32185	1.07594	431.794	231.905	188.415	4.86295	852.113
Telencephalon	Cerebral cortex	Temporal lobe	TL	middle temporal gyrus	MTG	ctx-MTG	MTG	TRUE	6	110	861.169	612.35	102.593	254.79	963.762	1830.9	47.0352	33.4453	5.60343	13.9161	52.6386	53.6734	23.2619	23.0647	2.8158	1.20521	1.20307	484.558	207.884	207.435	5.22408	899.877
Telencephalon	Cerebral cortex	Temporal lobe	TL	planum polare	PLP	ctx-PLP	PLP	TRUE	6	21	815.989	636.749	111.594	310.501	927.583	1874.83	43.5233	33.963	5.95221	16.5615	49.4755	38.2431	22.6332	39.1236	1.79233	1.0692	1.70504	316.199	189.007	307.708	4.56657	812.914
Telencephalon	Cerebral cortex	Temporal lobe	TL	planum temporale	PLT	ctx-PLT	PLT	TRUE	4	12	852.36	529.698	93.1512	204.857	945.511	1680.07	50.7337	31.5284	5.54449	12.1934	56.2782	63.1513	17.5855	19.2632	3.56165	0.986246	1.09282	602.987	167.046	184.948	5.64071	954.981
Telencephalon	Cerebral cortex	Temporal lobe	TL	superior temporal gyrus	STG	ctx-STG	STG	TRUE	6	69	901.542	560.772	101.955	245.533	1003.5	1809.8	49.8144	30.9852	5.63351	13.5669	55.4479	57.3995	23.2488	19.3517	2.94053	1.18745	0.965634	509.002	205.783	167.836	5.09361	882.621
Telencephalon	Cerebral cortex	Temporal lobe	TL	temporal pole	TP	ctx-TP	TP	TRUE	5	30	684.688	807.037	138.023	372.092	822.712	2001.84	34.203	40.3148	6.89482	18.5875	41.0978	30.5156	12.1979	57.2865	1.36072	0.535632	2.49864	243.998	95.5797	450.645	4.39499	790.222
Telencephalon	Cerebral nuclei	Amygdala	Amg	amygdalohippocampal area	AHA	AHA	ATZ	FALSE	6	9	138.476	858.405	114.519	491.875	252.995	1603.28	8.6371	53.5407	7.14281	30.6794	15.7799	0.894668	31.2085	67.8968	0.0624349	0.275002	0.598193	27.3226	94.7054	210.658	0.93563	332.686
Telencephalon	Cerebral nuclei	Amygdala	Amg	basolateral nucleus (basal nucleus)	BL	BL	BLA	FALSE	6	13	167.456	825.666	96.0527	245.629	263.509	1334.8	12.5454	61.8568	7.19602	18.4019	19.7414	11.3525	26.4581	62.1894	0.308388	0.617297	1.45667	65.1663	136.913	321.951	2.38236	524.03
Telencephalon	Cerebral nuclei	Amygdala	Amg	basomedial nucleus (accessory basal nucleus)	BM	BM	BMA	FALSE	6	12	207.931	951.391	126.688	369.545	334.62	1655.56	12.5596	57.4666	7.6523	22.3215	20.2119	5.49219	36.4696	58.0383	0.139891	0.735256	1.14998	30.968	173.874	271.941	2.02512	476.783
Telencephalon	Cerebral nuclei	Amygdala	Amg	central nuclear group	CEN	CEN	CeA	FALSE	6	9	309.305	1184.56	107.18	405.536	416.484	2006.58	15.4145	59.0337	5.34142	20.2104	20.756	16.7872	43.8309	39.382	0.430721	1.07684	0.974983	93.0997	234.974	209.208	2.48254	537.281
Telencephalon	Cerebral nuclei	Amygdala	Amg	corticomedial nuclear group	CMN	CoA;CoP;Me	COMA	FALSE	6	11	236.543	867.611	126.401	307.826	362.945	1538.38	15.3761	56.3977	8.21652	20.0097	23.5926	7.68642	43.7847	48.5289	0.132064	0.469065	0.480897	41.6379	148.916	161.495	1.08203	352.049
Telencephalon	Cerebral nuclei	Amygdala	Amg	lateral nucleus	La	La	LA	FALSE	6	13	491.421	1208.61	124.65	170.513	616.071	1995.2	24.6302	60.5761	6.24749	8.54615	30.8777	22.2647	19.5228	58.2124	0.526969	0.436145	1.35775	115.995	98.0985	301.804	2.32086	515.897
Telencephalon	Cerebral nuclei	Basal forebrain	BF	basal forebrain	BF	BF	BF	FALSE	6	32	503.214	537.287	108.777	128.643	611.992	1277.92	39.3776	42.0438	8.51206	10.0666	47.8896	40.9791	35.2624	23.7584	0.363239	0.306078	0.236263	131.457	112.286	84.9687	0.90558	328.712
Telencephalon	Cerebral nuclei	Basal forebrain	BF	bed nucleus of stria terminalis	BNST	BNST	BST	FALSE	4	5	213.79	783.179	122.042	416.741	335.832	1535.75	13.9209	50.9965	7.94672	27.136	21.8676	54.7995	15.7443	29.4562	0.398247	0.166254	0.270348	161.776	59.1695	98.4113	0.834848	319.357
Telencephalon	Cerebral nuclei	Globus pallidus	GP	external segment of globus pallidus	GPe	GPe	GPe	FALSE	5	23	810.445	236.208	30.2978	22.5981	840.742	1099.55	73.7071	21.4823	2.75548	2.05521	76.4625	62.1137	15.6319	22.2544	0.773414	0.250618	0.334944	230.502	66.2098	91.9667	1.35898	388.678
Telencephalon	Cerebral nuclei	Globus pallidus	GP	internal segment of globus pallidus	GPi	GPi	GPi	FALSE	6	16	807.132	159.567	33.0863	8.98399	840.218	1008.77	80.0116	15.818	3.27987	0.890589	83.2915	79.0387	9.10165	11.8597	0.660615	0.0816785	0.111232	253.053	29.4344	39.3404	0.853526	321.827
Telencephalon	Cerebral nuclei	Striatum	Str	body of caudate	CaB	CaB	BCd	FALSE	6	36	108.775	604.212	13.8686	210.042	122.644	936.898	11.6102	64.4907	1.48027	22.4189	13.0904	46.4359	31.5932	21.9709	0.308155	0.208546	0.154957	139.719	90.9596	67.0951	0.671658	297.773
Telencephalon	Cerebral nuclei	Striatum	Str	head of caudate	CaH	CaH	HCd	FALSE	6	32	112.275	674.787	15.3344	290.29	127.61	1092.69	10.2752	61.7549	1.40337	26.5666	11.6785	16.6524	31.0072	52.3404	0.173787	0.377092	0.76584	58.34	115.197	209.552	1.31672	383.089
Telencephalon	Cerebral nuclei	Striatum	Str	tail of caudate	CaT	CaT	TCd	FALSE	6	23	117.187	557.613	16.238	331.911	133.425	1022.95	11.4558	54.5104	1.58737	32.4465	13.0431	5.16489	32.9845	61.8506	0.0762002	0.334979	0.795269	23.7662	110.487	234.251	1.20645	368.505
Telencephalon	Cerebral nuclei	Striatum	Str	nucleus accumbens	NAC	NAC	Acb	FALSE	6	17	188.133	842.674	70.8083	729.97	258.941	1831.59	10.2716	46.0079	3.86596	39.8545	14.1376	1.93019	30.4961	67.5737	0.061838	0.468024	1.17114	17.2651	122.523	294.126	1.701	433.915
Telencephalon	Cerebral nuclei	Striatum	Str	posteroventral putamen	PuPV	PuPV	Pu	FALSE	1	1	160.652	558.362	19.9506	539.765	180.602	1278.73	12.5634	43.6654	1.56019	42.211	14.1236	23.8462	26.0792	50.0745	0.362422	0.426998	0.777831	97.3002	110.268	208.656	1.56725	416.225
Telencephalon	Cerebral nuclei	Striatum	Str	putamen	Pu	Pu	Pu	FALSE	6	61	117.905	614.536	14.4454	173.625	132.35	920.511	12.8086	66.7603	1.56928	18.8618	14.3779	29.9418	20.8406	49.2177	0.527917	0.414568	1.01202	132.858	98.1384	236.447	1.9545	467.443
Telencephalon	Cerebral nuclei	Claustrum	Cl	claustrum	Cla	Cla	Cl	FALSE	6	47	553.983	765.237	160.924	777.977	714.907	2258.12	24.5329	33.8882	7.12644	34.4524	31.6594	25.7512	21.1393	53.1095	0.259925	0.21784	0.557818	86.6857	71.7928	187.428	1.03558	345.906
Diencephalon	Hypothalamus	Hypothalamus	Hy	hypothalamus	HTH	HTH;HTHma;HTHpo;HTHso;HTHtub	Hy	FALSE	6	102	189.571	361.608	117.021	90.3102	306.592	758.51	24.9926	47.6734	15.4277	11.9063	40.4203	80.1792	3.42806	16.3927	0.649598	0.0337137	0.140584	250.509	13.3002	54.0989	0.823896	317.908
Diencephalon	Subthalamus	Subthalamus	SbT	subthalamic nucleus	STH	STH	Sb	FALSE	6	14	779.663	62.3509	74.8876	9.92342	854.551	926.825	84.1219	6.72736	8.08001	1.07069	92.202	93.1397	4.23971	2.62062	0.427389	0.0138802	0.0189436	249.228	9.72765	10.8519	0.460213	269.808
Diencephalon	Thalamus	Dorsal thalamus	DT	anterior nuclear complex of thalamus	ANC	ANC	DTA	FALSE	6	28	730.678	128.991	98.183	309.739	828.861	1267.59	57.643	10.1761	7.74563	24.4353	65.3887	68.3653	5.02273	26.612	0.809474	0.0670267	0.327078	249.815	19.9362	98.3746	1.20358	368.125
Diencephalon	Thalamus	Dorsal thalamus	DT	posterior group of intralaminar nuclei	PILN	CM;Pf	ILc	FALSE	6	11	826.945	334.945	92.1498	67.3615	919.095	1321.4	62.5809	25.3477	6.97364	5.09773	69.5546	61.9528	6.76856	31.2786	1.56696	0.165855	0.799099	337.476	35.8352	170.499	2.53191	543.81
Diencephalon	Thalamus	Dorsal thalamus	DT	dorsal lateral geniculate nucleus	DLG	DLG	LGd	FALSE	6	17	911.256	226.906	57.4135	285.449	968.67	1481.03	61.5288	15.3209	3.8766	19.2737	65.4054	57.4311	20.1608	22.408	0.481298	0.183136	0.207266	179.922	67.723	76.5864	0.8717	324.231
Diencephalon	Thalamus	Dorsal thalamus	DT	dorsal group of lateral nucleus	DLN	LP;Pul	DTLd	FALSE	6	18	885.202	155.009	113.286	263.368	998.489	1416.86	62.4761	10.9403	7.99556	18.588	70.4717	59.8754	3.44022	36.6844	1.11342	0.068624	0.679724	272.158	17.0926	165.926	1.86177	455.177
Diencephalon	Thalamus	Dorsal thalamus	DT	ventral group of lateral nucleus	VLN	VA;VL;VPL;VPM	DTLv	FALSE	6	33	1148.53	166.504	89.3023	235.268	1237.83	1639.6	70.0491	10.1552	5.44659	14.3491	75.4957	71.9139	5.0113	23.0748	1.33744	0.104178	0.457054	326.93	24.6897	108.439	1.89867	460.059
Diencephalon	Thalamus	Dorsal thalamus	DT	medial geniculate nuclei	MG	MG	MG	FALSE	6	11	691.446	250.427	122.949	271.539	814.395	1336.36	51.7409	18.7395	9.20027	20.3193	60.9412	68.5885	2.79077	28.6207	0.946865	0.0402584	0.400598	268.929	11.5845	111.966	1.38772	392.48
Diencephalon	Thalamus	Dorsal thalamus	DT	medial nuclear complex of thalamus	MNC	MD;Re	DTM	FALSE	6	26	589.485	204.224	128.345	326.85	717.83	1248.9	47.2002	16.3522	10.2766	26.171	57.4768	52.5541	8.06007	39.3858	1.33641	0.204053	0.985767	287.451	43.9767	211.631	2.52623	543.059
Diencephalon	Thalamus	Ventral thalamus	VT	zona incerta	ZI	ZI	ZI	FALSE	6	12	354.369	202.561	84.2711	49.0261	438.64	690.227	51.3409	29.347	12.2092	7.10289	63.5501	77.2947	7.62408	15.0812	0.745152	0.0636036	0.159713	261.106	24.339	51.5843	0.968469	337.03
Diencephalon	Thalamus	Ventral thalamus	VT	thalamus [remainder]	THM	THM	TH	FALSE	6	53	270.858	146.497	76.2688	89.1477	347.127	582.771	46.4776	25.1379	13.0873	15.2972	59.5649	68.5358	5.77169	25.6925	0.925748	0.0822461	0.381897	265.587	23.5856	103.595	1.38989	392.767
Diencephalon	Epithalamus	Epithalamus	ET	habenular nuclei	HN	HN	Hb	FALSE	3	5	54.3349	105.508	46.1501	32.3863	100.485	238.379	22.7935	44.2605	19.36	13.586	42.1535	58.123	4.74971	37.1273	0.912584	0.0769611	0.597087	243.755	19.7935	155.24	1.58663	418.788
Diencephalon	Epithalamus	Epithalamus	ET	midline nuclear complex	MiN	MiN	Pa	FALSE	3	18	63.5314	218.753	26.8796	21.974	90.4111	331.138	19.1858	66.0609	8.11736	6.6359	27.3032	55.856	7.77715	36.3668	1.28506	0.182039	0.868646	287.679	39.4421	190.744	2.33574	517.865
Mesencephalon	Mesencephalon	Mesencephalon	MES	inferior colliculus	IC	IC	IC	FALSE	4	7	493.192	169.6	64.8302	95.8328	558.023	823.456	59.893	20.5962	7.87294	11.6379	67.7659	82.8337	5.02364	12.1427	1.28766	0.0767094	0.181578	344.864	20.3781	48.164	1.54594	413.406
Mesencephalon	Mesencephalon	Mesencephalon	MES	superior colliculus	SC	SC	SC	FALSE	4	7	451.962	240.121	72.5979	97.011	524.56	861.692	52.4505	27.8663	8.42505	11.2582	60.8755	82.1389	3.00059	14.8605	1.27122	0.0485406	0.240459	338.61	12.8022	63.8826	1.56022	415.294
Mesencephalon	Mesencephalon	Mesencephalon	MES	midbrain tegmentum [remainder]	MTg	MTg	MTg	FALSE	6	89	374.813	160.711	86.1055	44.1857	460.918	665.815	56.2939	24.1375	12.9324	6.63634	69.2262	88.3063	4.62397	7.06974	0.869067	0.045248	0.0918337	298.698	15.4731	27.8425	1.00615	342.013
Mesencephalon	Mesencephalon	Mesencephalon	MES	red nucleus	RN	RN	RN	FALSE	6	16	583.513	129.75	36.6832	142.551	620.196	892.497	65.3799	14.5379	4.11018	15.9721	69.49	89.6015	6.20804	4.19042	0.719233	0.0487508	0.0410217	281.797	19.3645	14.7778	0.809005	315.939
Mesencephalon	Mesencephalon	Mesencephalon	MES	substantia nigra	SN	SN	SN	FALSE	6	52	286.479	107.872	52.8229	24.0495	339.302	471.223	60.7947	22.8919	11.2097	5.10364	72.0045	93.4624	4.98191	1.55569	0.357418	0.0262628	0.0200544	231.433	17.1205	13.7843	0.403735	262.338
Metencephalon	Cerebellar cortex	Cerebellar hemispheres	CbH	paravermis of cerebellum	CBPV	CBPV	PV-Crus I,PV-Crus II,PV-I-II,PV-III,PV-IV,PV-IX,PV-V,PV-VI,PV-VIIB,PV-VIIIA,PV-VIIIB,PV-X	FALSE	6	124	906.402	140.377	9.78713	2.64493	916.189	1059.21	85.5733	13.253	0.924001	0.249707	86.4973	89.4802	7.06565	3.45416	1.93533	0.150323	0.0770828	442.685	34.6526	17.6456	2.16274	494.984
Metencephalon	Cerebellar cortex	Cerebellar hemispheres	CbH	lateral hemisphere of cerebellum	CBL	CBL	He-Crus I,He-Crus II,He-I-II,He-III,He-IV,He-IX,He-V,He-VI,He-VIIB,He-VIIIA,He-VIIIB,He-X	FALSE	6	132	890.531	129.39	8.96409	2.60097	899.495	1031.49	86.3348	12.544	0.869046	0.252158	87.2038	87.2954	7.85731	4.8473	1.93628	0.165614	0.101399	438.392	38.2926	23.6627	2.20329	500.348
Metencephalon	Cerebellar nuclei	Cerebellar nuclei	CbN	cerebellar deep nuclei	CbDN	CbDN	CbN	FALSE	6	31	964.854	64.2284	57.6454	7.93963	1022.5	1094.67	88.1413	5.86739	5.26602	0.725301	93.4073	99.8186	0.180728	0.000685695	0.823291	0.00756659	0.00245184	315.206	2.94501	1.00289	0.83331	319.154
Metencephalon	Pons	Basal part of pons	Bpons	basilar part of pons	PnBa	PnBa	Bpons	FALSE	6	96	93.2899	98.3767	45.4402	24.3428	138.73	261.45	35.6818	37.6274	17.3801	9.31071	53.0619	86.1459	6.85905	6.99507	0.505821	0.0372376	0.0425714	248.224	18.6705	19.5005	0.58563	286.395
Metencephalon	Pons	Pontine tegmentum	PTg	pontine tegmentum	PnTg	PnTg	PTg	FALSE	6	278	249.264	166.183	89.5808	40.3606	338.845	545.388	45.7039	30.4706	16.4251	7.40034	62.1291	94.1826	5.07411	0.743252	0.587859	0.0338584	0.00735106	273.925	14.5354	3.68053	0.629068	292.141
Myelencephalon	Myelencephalon	Myelencephalon	MY	tegmentum of medulla oblongata	MoTg	MoTg	MY	FALSE	6	455	85.1783	133.913	71.3636	25.2321	156.542	315.687	26.9819	42.4195	22.6058	7.99278	49.5877	95.893	2.10633	2.00068	0.655196	0.0143728	0.0145561	286.95	6.15985	6.31247	0.684125	299.422
