# Supplementary material for: Putative mapping of α-subunits in the human brain: A PET study of GABA A receptor binding
Source: Imaging Neurosci (Camb). 2025 Jan 30;3:imag_a_00464. doi: 10.1162/imag_a_00464 (PMC12319990; doi:10.1162/imag_a_00464)
Supplement: Supplementary Material [file imag_a_00464-supp.zip › 6_Data_for_comparison_to_BZR_density/6_Data_for_comparison_to_BZR_density/Data_for_comparison_to_BZR_density.json]

{
  "structure": {
    "LongName": "Structure",
    "Description": "Structure",
    "Units": ""
  },
  "dk_rois": {
    "LongName": "DK ROIs",
    "Description": "DK ROIs (Desikan-Killiany cortical atlas & FreeSurfer subcortical segmentation (v. 7.2.0))",
    "Units": ""
  },
  "surface_based": {
    "LongName": "Surface-based ROI",
    "Description": "Surface-based ROI",
    "Levels": {
      "0": "no",
      "1": "yes"
    },
    "Units": ""
  },
  "bzr": {
    "LongName": "BZR density",
    "Description": "BZR density (Nørgaard et al. 2021)",
    "Units": "Bmax (pmol/ml)"
  },
  "flumazenil_binding": {
    "LongName": "Flumazenil binding",
    "Description": "Flumazenil binding (present work)",
    "Units": "BP_ND"
  }
}
