# Supplementary material for: Putative mapping of α-subunits in the human brain: A PET study of GABA A receptor binding
Source: Imaging Neurosci (Camb). 2025 Jan 30;3:imag_a_00464. doi: 10.1162/imag_a_00464 (PMC12319990; doi:10.1162/imag_a_00464)
Supplement: Supplementary Material [file imag_a_00464-supp.zip › 6_Data_for_comparison_to_BZR_density/6_Data_for_comparison_to_BZR_density/Data_for_comparison_to_BZR_density.tsv]

structure	dk_rois	surface_based	bzr	flumazenil_binding
ctx-caudalanteriorcingulate	ctx-caudalanteriorcingulate	1	903.3175	3.94895422087268
ctx-caudalmiddlefrontal	ctx-caudalmiddlefrontal	1	753.7081	5.54116487611783
ctx-cuneus	ctx-cuneus	1	962.1376	5.82268880932051
ctx-entorhinal	ctx-entorhinal	1	729.1476	4.07388768137912
ctx-fusiform	ctx-fusiform	1	871.8516	4.90434663667976
ctx-inferiorparietal	ctx-inferiorparietal	1	895.1421	5.27724306435231
ctx-inferiortemporal	ctx-inferiortemporal	1	850.0533	4.8685005276291
ctx-isthmuscingulate	ctx-isthmuscingulate	1	809.7867	4.31007077607032
ctx-lateraloccipital	ctx-lateraloccipital	1	919.9218	5.47509583697714
ctx-lateralorbitofrontal	ctx-lateralorbitofrontal	1	884.5528	5.04480478008014
ctx-lingual	ctx-lingual	1	993.3516	5.65042384794652
ctx-medialorbitofrontal	ctx-medialorbitofrontal	1	899.0113	4.9762357712255
ctx-middletemporal	ctx-middletemporal	1	879.2098	5.18130752665431
ctx-parahippocampal	ctx-parahippocampal	1	795.7646	4.19194053074612
ctx-paracentral	ctx-paracentral	1	772.6903	4.53749644888379
ctx-parsopercularis	ctx-parsopercularis	1	930.7402	5.63103280474987
ctx-parsorbitalis	ctx-parsorbitalis	1	943.6443	5.61583239287748
ctx-parstriangularis	ctx-parstriangularis	1	925.6019	5.63289991619576
ctx-pericalcarine	ctx-pericalcarine	1	1114.5116	6.62480974114564
ctx-postcentral	ctx-postcentral	1	818.4622	4.84937667625428
ctx-posteriorcingulate	ctx-posteriorcingulate	1	785.3731	4.52642411365452
ctx-precentral	ctx-precentral	1	795.4229	4.85125726591388
ctx-precuneus	ctx-precuneus	1	895.4825	5.14288574744126
ctx-rostralanteriorcingulate	ctx-rostralanteriorcingulate	1	846.4289	4.47410769161528
ctx-rostralmiddlefrontal	ctx-rostralmiddlefrontal	1	902.4299	5.61954467260127
ctx-superiorfrontal	ctx-superiorfrontal	1	869.9149	5.26491426486911
ctx-superiorparietal	ctx-superiorparietal	1	805.2988	4.82273248108606
ctx-superiortemporal	ctx-superiortemporal	1	875.7629	5.09822307541756
ctx-supramarginal	ctx-supramarginal	1	883.6085	5.32894823658938
ctx-frontalpole	ctx-frontalpole	1	940.524	5.32854696318277
ctx-temporalpole	ctx-temporalpole	1	722.5798	4.33157012093183
ctx-transversetemporal	ctx-transversetemporal	1	928.0392	5.78284004647931
ctx-insula	ctx-insula	1	831.651	4.84784084952147
Accumbens.left	L_Accumbens-area	0	682.272682241145	1.79410332869503
Caudate.left	L_Caudate	0	362.458702360906	1.0492480635878
Putamen.left	L_Putamen	0	595.413148534491	1.87829076553221
Pallidum.left	L_Pallidum	0	373.273687469142	1.26597177878952
Hippocampus.left	L_Hippocampus	0	547.275587640843	2.49488003832141
Amygdala.left	L_Amygdala	0	469.305480137823	2.08075450928049
Thalamus.left	L_Thalamus-Proper	0	370.918335452206	1.84979469613586
Accumbens.right	R_Accumbens-area	0	578.654135056815	1.8123080955256
Caudate.right	R_Caudate	0	391.348745535404	1.13638859625547
Putamen.right	R_Putamen	0	571.350724060434	1.84247603794401
Pallidum.right	R_Pallidum	0	363.133914742674	1.17390197597089
Hippocampus.right	R_Hippocampus	0	488.446873264479	2.1690127571634
Amygdala.right	R_Amygdala	0	434.920052145614	1.71714359181768
Thalamus.right	R_Thalamus-Proper	0	347.695533820659	1.81436762614509
