# Supplementary material for: Putative mapping of α-subunits in the human brain: A PET study of GABA A receptor binding
Source: Imaging Neurosci (Camb). 2025 Jan 30;3:imag_a_00464. doi: 10.1162/imag_a_00464 (PMC12319990; doi:10.1162/imag_a_00464)
Supplement: Supplementary Material [file imag_a_00464-supp.zip › 6_Data_for_comparison_to_BZR_density/6_Data_for_comparison_to_BZR_density/Data_for_comparison_to_BZR_density.xlsx]

## Sheet: Sheet1
structure	dk_rois	surface_based	bzr	flumazenil_binding
ctx-caudalanteriorcingulate	ctx-caudalanteriorcingulate	TRUE	903.317	3.94895
ctx-caudalmiddlefrontal	ctx-caudalmiddlefrontal	TRUE	753.708	5.54116
ctx-cuneus	ctx-cuneus	TRUE	962.138	5.82269
ctx-entorhinal	ctx-entorhinal	TRUE	729.148	4.07389
ctx-fusiform	ctx-fusiform	TRUE	871.852	4.90435
ctx-inferiorparietal	ctx-inferiorparietal	TRUE	895.142	5.27724
ctx-inferiortemporal	ctx-inferiortemporal	TRUE	850.053	4.8685
ctx-isthmuscingulate	ctx-isthmuscingulate	TRUE	809.787	4.31007
ctx-lateraloccipital	ctx-lateraloccipital	TRUE	919.922	5.4751
ctx-lateralorbitofrontal	ctx-lateralorbitofrontal	TRUE	884.553	5.0448
ctx-lingual	ctx-lingual	TRUE	993.352	5.65042
ctx-medialorbitofrontal	ctx-medialorbitofrontal	TRUE	899.011	4.97624
ctx-middletemporal	ctx-middletemporal	TRUE	879.21	5.18131
ctx-parahippocampal	ctx-parahippocampal	TRUE	795.765	4.19194
ctx-paracentral	ctx-paracentral	TRUE	772.69	4.5375
ctx-parsopercularis	ctx-parsopercularis	TRUE	930.74	5.63103
ctx-parsorbitalis	ctx-parsorbitalis	TRUE	943.644	5.61583
ctx-parstriangularis	ctx-parstriangularis	TRUE	925.602	5.6329
ctx-pericalcarine	ctx-pericalcarine	TRUE	1114.51	6.62481
ctx-postcentral	ctx-postcentral	TRUE	818.462	4.84938
ctx-posteriorcingulate	ctx-posteriorcingulate	TRUE	785.373	4.52642
ctx-precentral	ctx-precentral	TRUE	795.423	4.85126
ctx-precuneus	ctx-precuneus	TRUE	895.482	5.14289
ctx-rostralanteriorcingulate	ctx-rostralanteriorcingulate	TRUE	846.429	4.47411
ctx-rostralmiddlefrontal	ctx-rostralmiddlefrontal	TRUE	902.43	5.61954
ctx-superiorfrontal	ctx-superiorfrontal	TRUE	869.915	5.26491
ctx-superiorparietal	ctx-superiorparietal	TRUE	805.299	4.82273
ctx-superiortemporal	ctx-superiortemporal	TRUE	875.763	5.09822
ctx-supramarginal	ctx-supramarginal	TRUE	883.609	5.32895
ctx-frontalpole	ctx-frontalpole	TRUE	940.524	5.32855
ctx-temporalpole	ctx-temporalpole	TRUE	722.58	4.33157
ctx-transversetemporal	ctx-transversetemporal	TRUE	928.039	5.78284
ctx-insula	ctx-insula	TRUE	831.651	4.84784
Accumbens.left	L_Accumbens-area	FALSE	682.273	1.7941
Caudate.left	L_Caudate	FALSE	362.459	1.04925
Putamen.left	L_Putamen	FALSE	595.413	1.87829
Pallidum.left	L_Pallidum	FALSE	373.274	1.26597
Hippocampus.left	L_Hippocampus	FALSE	547.276	2.49488
Amygdala.left	L_Amygdala	FALSE	469.305	2.08075
Thalamus.left	L_Thalamus-Proper	FALSE	370.918	1.84979
Accumbens.right	R_Accumbens-area	FALSE	578.654	1.81231
Caudate.right	R_Caudate	FALSE	391.349	1.13639
Putamen.right	R_Putamen	FALSE	571.351	1.84248
Pallidum.right	R_Pallidum	FALSE	363.134	1.1739
Hippocampus.right	R_Hippocampus	FALSE	488.447	2.16901
Amygdala.right	R_Amygdala	FALSE	434.92	1.71714
Thalamus.right	R_Thalamus-Proper	FALSE	347.696	1.81437
